# Supplementary material for: Hypermethylation of gene body CpG islands predicts high dosage of functional oncogenes in liver cancer
Source: Nat Commun. 2018 Aug 8;9:3164. doi: 10.1038/s41467-018-05550-5 (PMC6082886; doi:10.1038/s41467-018-05550-5)
Supplement: Supplementary file 4 — Supplementary Data 1 [file 41467_2018_5550_MOESM4_ESM.xlsx]

## Sheet: Supplementary Data 1
							Methylation
	id	chrom	chrom_start	chrom_end	CGI_location	Refseq_gene	meth_diff	FDR
1	63803	chr1	121317336	121317338	chr1:121316871-121319454	Inhbb	0.226669	0.0384468
2	70940	chr1	134288362	134288364	chr1:134287967-134288459	Tmcc2	0.21236	0.0499283
3	75972	chr1	137947681	137947683	chr1:137947398-137947929	Ascl5	0.263012	0.0229145
4	86600	chr1	158233639	158233641	chr1:158233248-158233921	Tdrd5	0.271035	0.0149139
5	86599	chr1	158233628	158233630	chr1:158233248-158233921	Tdrd5	0.320065	0.045826
6	90449	chr1	165242676	165242678	chr1:165242132-165242752	Prrx1	0.398306	0.0377573
7	99782	chr1	178205568	178205570	chr1:178204764-178205703	Pld5	0.267224	0.0261724
8	114910	chr1	194862002	194862004	chr1:194861673-194862215	Syt14	0.272792	0.0430579
9	114906	chr1	194861971	194861973	chr1:194861673-194862215	Syt14	0.331677	0.0427445
10	8585	chr1	20925477	20925479	chr1:20925366-20925583	Paqr8	-0.440797	0.014941
11	10431	chr1	24106907	24106909	chr1:24106480-24107395	Fam135a	0.498673	0.0406956
12	17266	chr1	36827857	36827859	chr1:36827653-36828038	Zap70	0.223291	0.0472523
13	18161	chr1	37597685	37597687	chr1:37597160-37597765	Mgat4a	0.649009	0.0001582
14	22564	chr1	42754402	42754404	chr1:42753419-42755502	Pou3f3	0.337502	0.0486632
15	23587	chr1	44204624	44204626	chr1:44204455-44205058	Ercc5	0.778151	0.00624368
16	27523	chr1	54251862	54251864	chr1:54251186-54252086	Hecw2	0.223833	0.00877847
17	29167	chr1	57034007	57034009	chr1:57033948-57034236		-0.238911	0.0375832
18	33459	chr1	63295076	63295078	chr1:63294863-63295189	Zdbf2	0.2263	0.043737
19	33518	chr1	63319786	63319788	chr1:63319637-63320487	Zdbf2	0.330548	0.0274212
20	33551	chr1	63320130	63320132	chr1:63319637-63320487	Zdbf2	0.657917	0.00553026
21	1653	chr1	6431394	6431396	chr1:6431281-6431693		0.35517	0.0297061
22	37776	chr1	72582793	72582795	chr1:72582726-72582963	March4	0.267194	0.027425
23	38151	chr1	72920493	72920495	chr1:72920272-72920540	Igfbp5	0.236982	0.0232366
24	40031	chr1	74902219	74902221	chr1:74901433-74903043	Cdk5r2	0.512381	0.0112981
25	40841	chr1	75216445	75216447	chr1:75215787-75216557	Tuba4a	0.253019	0.0291243
26	40849	chr1	75216533	75216535	chr1:75215787-75216557	Tuba4a	0.312261	0.0343718
27	40847	chr1	75216509	75216511	chr1:75215787-75216557	Tuba4a	0.382095	0.0198137
28	51248	chr1	91478133	91478135	chr1:91476829-91478375	Agap1	0.265161	0.040633
29	51245	chr1	91478109	91478111	chr1:91476829-91478375	Agap1	0.292847	0.0359004
30	51260	chr1	91478321	91478323	chr1:91476829-91478375	Agap1	0.31177	0.00835172
31	51233	chr1	91478023	91478025	chr1:91476829-91478375	Agap1	0.329885	0.0247847
32	51243	chr1	91478099	91478101	chr1:91476829-91478375	Agap1	0.385901	0.00106813
33	51697	chr1	91825231	91825233	chr1:91825231-91825570	Gbx2	0.574332	0.0472798
34	51732	chr1	91826807	91826809	chr1:91826657-91827973	Gbx2	0.217952	0.0210802
35	3281	chr1	9957475	9957477	chr1:9957199-9958411	Tcf24	-0.339151	0.0138049
36	192108	chr2	114027089	114027091	chr2:114026901-114027236	Zfp770	0.310421	0.0271589
37	200819	chr2	124436377	124436379	chr2:124435576-124436666	Sema6d	0.330037	0.0147742
38	205138	chr2	129024119	129024121	chr2:129023907-129024972	Slc20a1	0.300753	0.0357296
39	121662	chr2	12932053	12932055	chr2:12931596-12932918	C1ql3	0.21305	0.0279326
40	121670	chr2	12932281	12932283	chr2:12931596-12932918	C1ql3	0.272482	0.0470961
41	121657	chr2	12931994	12931996	chr2:12931596-12932918	C1ql3	0.359375	0.0107849
42	121679	chr2	12932420	12932422	chr2:12931596-12932918	C1ql3	0.427838	0.00314716
43	121683	chr2	12932491	12932493	chr2:12931596-12932918	C1ql3	0.4342	0.0413487
44	121676	chr2	12932388	12932390	chr2:12931596-12932918	C1ql3	0.443911	0.0138254
45	121675	chr2	12932377	12932379	chr2:12931596-12932918	C1ql3	0.454899	0.0334049
46	121678	chr2	12932417	12932419	chr2:12931596-12932918	C1ql3	0.457505	0.0142458
47	121658	chr2	12932017	12932019	chr2:12931596-12932918	C1ql3	0.458884	0.0246961
48	121677	chr2	12932407	12932409	chr2:12931596-12932918	C1ql3	0.464382	0.0108965
49	121661	chr2	12932038	12932040	chr2:12931596-12932918	C1ql3	0.486292	0.0282109
50	121690	chr2	12932618	12932620	chr2:12931596-12932918	C1ql3	0.494737	0.0417885
51	121687	chr2	12932541	12932543	chr2:12931596-12932918	C1ql3	0.496761	0.0284756
52	121659	chr2	12932032	12932034	chr2:12931596-12932918	C1ql3	0.512731	0.00164542
53	121665	chr2	12932083	12932085	chr2:12931596-12932918	C1ql3	0.521169	0.0178134
54	121688	chr2	12932583	12932585	chr2:12931596-12932918	C1ql3	0.521252	0.0413814
55	121668	chr2	12932134	12932136	chr2:12931596-12932918	C1ql3	0.541457	0.0020906
56	121664	chr2	12932070	12932072	chr2:12931596-12932918	C1ql3	0.549252	0.0216472
57	121686	chr2	12932536	12932538	chr2:12931596-12932918	C1ql3	0.550713	0.0417449
58	121656	chr2	12931970	12931972	chr2:12931596-12932918	C1ql3	0.682918	0.0110611
59	206568	chr2	130402342	130402344	chr2:130402224-130402706	Oxt	0.26971	0.0110653
60	206564	chr2	130402298	130402300	chr2:130402224-130402706	Oxt	0.395426	0.0425028
61	209540	chr2	133379140	133379142	chr2:133377699-133379221	Bmp2	0.237328	0.0121439
62	209544	chr2	133379205	133379207	chr2:133377699-133379221	Bmp2	0.366607	0.0263816
63	210626	chr2	136213305	136213307	chr2:136213305-136213516	Pak7	0.317587	0.0376555
64	122069	chr2	13715361	13715363	chr2:13714702-13715420	St8sia6	0.23055	0.0320903
65	211750	chr2	139504191	139504193	chr2:139502984-139504596	Ism1	0.202888	0.0182325
66	213279	chr2	143688786	143688788	chr2:143688161-143688847	Bfsp1	-0.249307	0.0355957
67	216840	chr2	147869722	147869724	chr2:147869612-147872701	Foxa2	0.295983	0.043027
68	216842	chr2	147869732	147869734	chr2:147869612-147872701	Foxa2	0.355929	0.00509771
69	216838	chr2	147869696	147869698	chr2:147869612-147872701	Foxa2	0.495124	0.0194888
70	216837	chr2	147869665	147869667	chr2:147869612-147872701	Foxa2	0.560876	0.0401824
71	217057	chr2	148221159	148221161	chr2:148220788-148221681	Sstr4	0.27814	0.0106271
72	217048	chr2	148221058	148221060	chr2:148220788-148221681	Sstr4	0.305836	0.0307682
73	217056	chr2	148221154	148221156	chr2:148220788-148221681	Sstr4	0.329707	0.0132368
74	217040	chr2	148221006	148221008	chr2:148220788-148221681	Sstr4	0.336639	0.0494265
75	217039	chr2	148221003	148221005	chr2:148220788-148221681	Sstr4	0.344789	0.0173482
76	217036	chr2	148220987	148220989	chr2:148220788-148221681	Sstr4	0.383799	0.00912559
77	217053	chr2	148221096	148221098	chr2:148220788-148221681	Sstr4	0.419101	0.0490267
78	217035	chr2	148220985	148220987	chr2:148220788-148221681	Sstr4	0.560542	0.0236456
79	217948	chr2	150326407	150326409	chr2:150326257-150326645		0.368231	0.00429943
80	217949	chr2	150326414	150326416	chr2:150326257-150326645		0.495179	0.0248297
81	221033	chr2	152533510	152533512	chr2:152533347-152533601	H13	0.387522	0.0337948
82	221042	chr2	152533571	152533573	chr2:152533347-152533601	H13	0.548743	0.0416935
83	221567	chr2	152857763	152857765	chr2:152857641-152858282	Xkr7	0.429484	0.0273857
84	224110	chr2	154617489	154617491	chr2:154616416-154617899	Raly	0.688031	0.0481604
85	224734	chr2	155212339	155212341	chr2:155212283-155212576	Trp53inp2	0.458739	0.0425337
86	224743	chr2	155212574	155212576	chr2:155212283-155212576	Trp53inp2	0.471841	0.0127027
87	224736	chr2	155212405	155212407	chr2:155212283-155212576	Trp53inp2	0.555034	0.0476023
88	230436	chr2	158493566	158493568	chr2:158492806-158493787	Ppp1r16b	0.285858	0.0363512
89	233540	chr2	162881064	162881066	chr2:162880260-162881075	Mybl2	-0.310522	0.0410169
90	235532	chr2	163994471	163994473	chr2:163993553-163994580	Kcns1	0.209337	0.0196518
91	235526	chr2	163994444	163994446	chr2:163993553-163994580	Kcns1	0.257081	0.0260348
92	235510	chr2	163993923	163993925	chr2:163993553-163994580	Kcns1	0.298779	0.00291366
93	235524	chr2	163994433	163994435	chr2:163993553-163994580	Kcns1	0.306027	0.0303732
94	237246	chr2	164793806	164793808	chr2:164793376-164794357	Slc12a5	0.237606	0.0345851
95	238366	chr2	165194159	165194161	chr2:165194046-165194341		0.358797	0.0409845
96	241710	chr2	167014049	167014051	chr2:167013625-167015891	Kcnb1	0.327543	0.00744446
97	250795	chr2	172553753	172553755	chr2:172553702-172554356		0.274335	0.00318204
98	252612	chr2	173411666	173411668	chr2:173411049-173412392	Ppp4r1l-ps	0.268557	0.00775791
99	252607	chr2	173411243	173411245	chr2:173411049-173412392	Ppp4r1l-ps	0.455619	0.0116524
100	255824	chr2	179178041	179178043	chr2:179176980-179178463	Cdh4	0.220092	0.0433364
101	255836	chr2	179178300	179178302	chr2:179176980-179178463	Cdh4	0.22324	0.0354723
102	255831	chr2	179178196	179178198	chr2:179176980-179178463	Cdh4	0.226025	0.0198872
103	255784	chr2	179177481	179177483	chr2:179176980-179178463	Cdh4	0.227177	0.00125995
104	255813	chr2	179177911	179177913	chr2:179176980-179178463	Cdh4	0.286333	0.0169989
105	255806	chr2	179177856	179177858	chr2:179176980-179178463	Cdh4	0.338505	0.0138049
106	123767	chr2	17961690	17961692	chr2:17961322-17961771		-0.357184	0.0336292
107	257901	chr2	180376976	180376978	chr2:180376649-180377625	Tcfl5	0.210531	0.0102091
108	257935	chr2	180377281	180377283	chr2:180376649-180377625	Tcfl5	0.232098	0.034566
109	257895	chr2	180376955	180376957	chr2:180376649-180377625	Tcfl5	0.237035	0.0311574
110	257869	chr2	180376807	180376809	chr2:180376649-180377625	Tcfl5	0.237776	0.0131573
111	257880	chr2	180376860	180376862	chr2:180376649-180377625	Tcfl5	0.238289	2.91914e-05
112	257879	chr2	180376856	180376858	chr2:180376649-180377625	Tcfl5	0.241574	0.0186752
113	257883	chr2	180376871	180376873	chr2:180376649-180377625	Tcfl5	0.243603	0.0396517
114	257931	chr2	180377264	180377266	chr2:180376649-180377625	Tcfl5	0.2514	0.0233272
115	257912	chr2	180377144	180377146	chr2:180376649-180377625	Tcfl5	0.260289	0.0100243
116	257891	chr2	180376906	180376908	chr2:180376649-180377625	Tcfl5	0.270404	0.00881372
117	257881	chr2	180376862	180376864	chr2:180376649-180377625	Tcfl5	0.276945	0.0361601
118	257877	chr2	180376850	180376852	chr2:180376649-180377625	Tcfl5	0.277849	0.0440484
119	257955	chr2	180377374	180377376	chr2:180376649-180377625	Tcfl5	0.292671	0.0398088
120	257893	chr2	180376939	180376941	chr2:180376649-180377625	Tcfl5	0.302365	0.0490267
121	257865	chr2	180376781	180376783	chr2:180376649-180377625	Tcfl5	0.327046	0.0386997
122	257887	chr2	180376892	180376894	chr2:180376649-180377625	Tcfl5	0.340037	0.0275361
123	257888	chr2	180376895	180376897	chr2:180376649-180377625	Tcfl5	0.348718	0.0482136
124	257932	chr2	180377267	180377269	chr2:180376649-180377625	Tcfl5	0.360664	0.00365476
125	257885	chr2	180376879	180376881	chr2:180376649-180377625	Tcfl5	0.366082	0.0206705
126	257862	chr2	180376771	180376773	chr2:180376649-180377625	Tcfl5	0.377003	0.0154586
127	257941	chr2	180377314	180377316	chr2:180376649-180377625	Tcfl5	0.389862	0.0184041
128	257884	chr2	180376876	180376878	chr2:180376649-180377625	Tcfl5	0.392251	0.0370847
129	257882	chr2	180376867	180376869	chr2:180376649-180377625	Tcfl5	0.392727	0.0340601
130	257889	chr2	180376897	180376899	chr2:180376649-180377625	Tcfl5	0.416377	0.0274793
131	258687	chr2	180773751	180773753	chr2:180773581-180773940	Chrna4	0.221128	0.0481245
132	258682	chr2	180773615	180773617	chr2:180773581-180773940	Chrna4	0.358198	0.0020906
133	258678	chr2	180773588	180773590	chr2:180773581-180773940	Chrna4	0.385629	0.0475776
134	124600	chr2	18602754	18602756	chr2:18602563-18602844	Bmi1	0.258356	0.0208549
135	124598	chr2	18602741	18602743	chr2:18602563-18602844	Bmi1	0.389318	0.0445306
136	126890	chr2	22479245	22479247	chr2:22477697-22479396	Gad2	0.222422	0.0385307
137	127880	chr2	24534950	24534952	chr2:24534503-24535045	Cacna1b	0.30875	0.0421179
138	130804	chr2	25995399	25995401	chr2:25995174-25996321	C330006A16Rik	0.269716	0.0186739
139	130915	chr2	26057952	26057954	chr2:26057591-26058785	Lhx3	0.252924	0.00741634
140	135063	chr2	28767014	28767016	chr2:28766826-28767071	Barhl1	0.219092	0.0419128
141	135062	chr2	28767005	28767007	chr2:28766826-28767071	Barhl1	0.25984	0.0287382
142	135081	chr2	28767659	28767661	chr2:28767421-28767685	Barhl1	0.256041	0.00383452
143	135082	chr2	28767666	28767668	chr2:28767421-28767685	Barhl1	0.349069	0.0151527
144	136576	chr2	29701796	29701798	chr2:29700849-29701992	Mir219a-2	0.209734	0.00876753
145	136567	chr2	29701665	29701667	chr2:29700849-29701992	Mir219a-2	0.25238	0.0311064
146	136565	chr2	29701656	29701658	chr2:29700849-29701992	Mir219a-2	0.31284	0.0431236
147	136583	chr2	29701864	29701866	chr2:29700849-29701992	Mir219a-2	0.381532	0.00552076
148	136573	chr2	29701734	29701736	chr2:29700849-29701992	Mir219a-2	0.41827	0.0368719
149	136570	chr2	29701702	29701704	chr2:29700849-29701992	Mir219a-2	0.466874	0.0280077
150	137902	chr2	30214926	30214928	chr2:30214628-30214988	Sh3glb2	0.529672	0.0382003
151	140232	chr2	31169959	31169961	chr2:31169601-31170247		0.202888	0.0394828
152	144664	chr2	33286471	33286473	chr2:33286292-33287141	Zbtb34	-0.57004	0.0453447
153	149367	chr2	37558692	37558694	chr2:37558167-37559404		0.368963	0.027601
154	150014	chr2	38212644	38212646	chr2:38212202-38212690	Lhx2	0.340506	0.0333777
155	156002	chr2	54289023	54289025	chr2:54288428-54289370	Galnt13	0.250702	0.0227323
156	156729	chr2	56964138	56964140	chr2:56964017-56964500	Nr4a2	0.275694	0.00740375
157	156725	chr2	56964100	56964102	chr2:56964017-56964500	Nr4a2	0.289241	0.0387033
158	156724	chr2	56964097	56964099	chr2:56964017-56964500	Nr4a2	0.31485	0.0488948
159	156727	chr2	56964127	56964129	chr2:56964017-56964500	Nr4a2	0.329024	0.00133204
160	156730	chr2	56964151	56964153	chr2:56964017-56964500	Nr4a2	0.370897	0.00584587
161	156728	chr2	56964132	56964134	chr2:56964017-56964500	Nr4a2	0.417457	0.0360174
162	160005	chr2	61494863	61494865	chr2:61494485-61495203		0.284555	0.00238786
163	160000	chr2	61494835	61494837	chr2:61494485-61495203		0.297038	0.0309915
164	160006	chr2	61494867	61494869	chr2:61494485-61495203		0.298296	0.0153868
165	160011	chr2	61494954	61494956	chr2:61494485-61495203		0.331124	0.0471101
166	160003	chr2	61494847	61494849	chr2:61494485-61495203		0.334454	5.63796e-05
167	160001	chr2	61494839	61494841	chr2:61494485-61495203		0.336111	0.000140101
168	160004	chr2	61494854	61494856	chr2:61494485-61495203		0.339457	3.96957e-05
169	160002	chr2	61494843	61494845	chr2:61494485-61495203		0.35038	0.00374875
170	160010	chr2	61494932	61494934	chr2:61494485-61495203		0.376218	0.000789736
171	160012	chr2	61494961	61494963	chr2:61494485-61495203		0.392281	0.0363009
172	160013	chr2	61494972	61494974	chr2:61494485-61495203		0.407281	0.0151495
173	160137	chr2	61649778	61649780	chr2:61649600-61650616	Tbr1	0.372753	0.0224275
174	160191	chr2	61650382	61650384	chr2:61649600-61650616	Tbr1	0.554003	0.0316889
175	161435	chr2	65076342	65076344	chr2:65076123-65077290	Cobll1	0.232433	0.00629581
176	163949	chr2	69661373	69661375	chr2:69660621-69661379	Klhl23	0.386523	0.0354619
177	169053	chr2	74493716	74493718	chr2:74493496-74494419	Evx2	0.22905	0.0331648
178	169055	chr2	74493735	74493737	chr2:74493496-74494419	Evx2	0.293444	0.02337
179	169066	chr2	74493815	74493817	chr2:74493496-74494419	Evx2	0.333551	0.0291126
180	169675	chr2	74536506	74536508	chr2:74535989-74536871	Hoxd9	0.210183	0.0387809
181	170092	chr2	74588046	74588048	chr2:74587681-74588121	Haglr	0.284618	0.0459627
182	170485	chr2	74976191	74976193	chr2:74975480-74976211		0.441211	8.4791e-05
183	181139	chr2	92241320	92241322	chr2:92241119-92241440	Mapk8ip1	0.315258	0.0131573
184	181884	chr2	92885811	92885813	chr2:92885545-92886604	Prdm11	0.269809	0.00474792
185	320920	chr3	105255112	105255114	chr3:105254930-105255988	Kcnd3	0.228172	0.0449662
186	321158	chr3	105490444	105490446	chr3:105489935-105490922	Ddx20	0.248042	0.0328599
187	327281	chr3	115955489	115955491	chr3:115954441-115955627	Gpr88	0.687282	0.0240942
188	332559	chr3	124023871	124023873	chr3:124023844-124024309	Tram1l1	0.241497	0.00535093
189	332573	chr3	124024047	124024049	chr3:124023844-124024309	Tram1l1	0.299979	0.0199013
190	334851	chr3	128902642	128902644	chr3:128902642-128903291	Pitx2	0.227104	0.0143702
191	342535	chr3	138868878	138868880	chr3:138868445-138868923	Stpg2	0.200555	0.0337665
192	342537	chr3	138868888	138868890	chr3:138868445-138868923	Stpg2	0.260543	0.000818281
193	342536	chr3	138868880	138868882	chr3:138868445-138868923	Stpg2	0.367338	0.0188543
194	277338	chr3	38383705	38383707	chr3:38383299-38384271	Ankrd50	-0.237229	0.0158275
195	286750	chr3	55987510	55987512	chr3:55986724-55988043	Nbea	-0.545806	0.0136799
196	292070	chr3	67178183	67178185	chr3:67177863-67178279	Mlf1	0.283702	0.0291243
197	296934	chr3	80717236	80717238	chr3:80717188-80717682	Glrb	0.265177	0.0211809
198	301922	chr3	87803686	87803688	chr3:87803675-87804391	Bcan	-0.278814	0.00831315
199	302748	chr3	88140101	88140103	chr3:88139952-88140175	Smg5	-0.413636	0.0263816
200	303997	chr3	88754434	88754436	chr3:88753817-88754922	Dap3	0.67657	0.0264621
201	307108	chr3	90193407	90193409	chr3:90193049-90193967	Slc27a3	0.297217	0.0165409
202	307125	chr3	90193546	90193548	chr3:90193049-90193967	Slc27a3	0.301596	0.0230171
203	307111	chr3	90193430	90193432	chr3:90193049-90193967	Slc27a3	0.305508	0.0375835
204	307115	chr3	90193450	90193452	chr3:90193049-90193967	Slc27a3	0.315034	0.0427932
205	307112	chr3	90193432	90193434	chr3:90193049-90193967	Slc27a3	0.325559	0.0356266
206	307109	chr3	90193417	90193419	chr3:90193049-90193967	Slc27a3	0.325888	0.0114072
207	307106	chr3	90193362	90193364	chr3:90193049-90193967	Slc27a3	0.384548	0.00226447
208	307117	chr3	90193475	90193477	chr3:90193049-90193967	Slc27a3	0.414882	0.0170196
209	307136	chr3	90193622	90193624	chr3:90193049-90193967	Slc27a3	0.417583	0.0363543
210	307259	chr3	90268668	90268670	chr3:90268668-90270099	Npr1	0.432711	0.0197452
211	315580	chr3	99058005	99058007	chr3:99057553-99058072	Tbx15	-0.285029	0.0363628
212	404896	chr4	100450226	100450228	chr4:100449037-100450613	Cachd1	0.263333	0.0104616
213	405057	chr4	100741613	100741615	chr4:100741393-100742353	Raver2	0.234794	0.0409924
214	410094	chr4	107107646	107107648	chr4:107106854-107108574	Glis1	0.303439	0.0295479
215	412977	chr4	109650379	109650381	chr4:109649937-109651220	Dmrta2	0.205398	0.00695859
216	357389	chr4	11083444	11083446	chr4:11083285-11083909	Trp53inp1	0.657728	0.00544579
217	414733	chr4	114574691	114574693	chr4:114574658-114574951		0.248699	0.0478017
218	414767	chr4	114580252	114580254	chr4:114579723-114582165	Foxd2	0.221655	0.0498746
219	417321	chr4	116512939	116512941	chr4:116512657-116512958		0.400505	0.0295877
220	419347	chr4	117599500	117599502	chr4:117599211-117599829	Artn	0.332175	0.0486348
221	419344	chr4	117599489	117599491	chr4:117599211-117599829	Artn	0.349369	0.00578916
222	419345	chr4	117599496	117599498	chr4:117599211-117599829	Artn	0.403414	0.000974224
223	419348	chr4	117599513	117599515	chr4:117599211-117599829	Artn	0.428718	0.0262386
224	419338	chr4	117599436	117599438	chr4:117599211-117599829	Artn	0.450746	0.0422551
225	419351	chr4	117599528	117599530	chr4:117599211-117599829	Artn	0.462456	0.043827
226	419346	chr4	117599498	117599500	chr4:117599211-117599829	Artn	0.465014	0.0240115
227	419350	chr4	117599519	117599521	chr4:117599211-117599829	Artn	0.465247	0.0245006
228	419343	chr4	117599483	117599485	chr4:117599211-117599829	Artn	0.474635	0.0443557
229	419349	chr4	117599517	117599519	chr4:117599211-117599829	Artn	0.48235	0.0174591
230	419335	chr4	117599349	117599351	chr4:117599211-117599829	Artn	0.500841	0.0216552
231	419337	chr4	117599433	117599435	chr4:117599211-117599829	Artn	0.567209	0.0438874
232	419341	chr4	117599467	117599469	chr4:117599211-117599829	Artn	0.588411	0.0392295
233	419340	chr4	117599458	117599460	chr4:117599211-117599829	Artn	0.59806	0.00510847
234	423573	chr4	120527513	120527515	chr4:120527323-120527899		0.206293	0.0378344
235	423572	chr4	120527503	120527505	chr4:120527323-120527899		0.321856	0.042496
236	423570	chr4	120527494	120527496	chr4:120527323-120527899		0.33507	0.0378196
237	423594	chr4	120527694	120527696	chr4:120527323-120527899		0.367344	0.00831023
238	424907	chr4	122866428	122866430	chr4:122866284-122866488	Hpcal4	-0.212616	0.0442111
239	427166	chr4	124337268	124337270	chr4:124337152-124337441	Pou3f1	0.273828	0.0156195
240	427167	chr4	124337284	124337286	chr4:124337152-124337441	Pou3f1	0.293575	0.0196233
241	427690	chr4	124539356	124539358	chr4:124538911-124539689	Maneal	0.209995	0.0490016
242	430959	chr4	126234609	126234611	chr4:126233943-126234666	Clspn	-0.274822	0.0120158
243	434842	chr4	128782750	128782752	chr4:128782600-128782951	Tmem54	-0.371265	0.03681
244	434849	chr4	128782922	128782924	chr4:128782600-128782951	Tmem54	-0.527654	0.0371579
245	434831	chr4	128782640	128782642	chr4:128782600-128782951	Tmem54	-0.54558	0.0226468
246	434923	chr4	128798514	128798516	chr4:128798188-128798889	Hpca	0.253979	0.0217789
247	442785	chr4	132806822	132806824	chr4:132806725-132807061	Map3k6	0.244788	0.000200307
248	442784	chr4	132806818	132806820	chr4:132806725-132807061	Map3k6	0.306541	0.0250927
249	442783	chr4	132806808	132806810	chr4:132806725-132807061	Map3k6	0.360857	0.0244033
250	442789	chr4	132806913	132806915	chr4:132806725-132807061	Map3k6	0.385003	0.0308224
251	442788	chr4	132806910	132806912	chr4:132806725-132807061	Map3k6	0.387029	0.0340653
252	442795	chr4	132807013	132807015	chr4:132806725-132807061	Map3k6	0.393472	0.0257956
253	442796	chr4	132807030	132807032	chr4:132806725-132807061	Map3k6	0.4535	0.00895697
254	442804	chr4	132807383	132807385	chr4:132807271-132807492	Map3k6	0.28553	0.0412154
255	444772	chr4	133523483	133523485	chr4:133523068-133524340	Hmgn2	0.307986	0.0272346
256	451759	chr4	136327427	136327429	chr4:136326852-136327462	Ephb2	-0.312295	0.0335863
257	455513	chr4	137951553	137951555	chr4:137950802-137952476	Fam43b	0.259243	0.0172935
258	458771	chr4	139590537	139590539	chr4:139590340-139590572	Igsf21	-0.290676	0.0399729
259	462504	chr4	141034337	141034339	chr4:141034255-141035057	Spen	0.203726	0.0361127
260	466631	chr4	145054035	145054037	chr4:145053444-145054340	Smarca5-ps	0.271688	0.0110114
261	466639	chr4	145054154	145054156	chr4:145053444-145054340	Smarca5-ps	0.299721	0.0415172
262	466632	chr4	145054038	145054040	chr4:145053444-145054340	Smarca5-ps	0.429742	0.0390401
263	466796	chr4	145231017	145231019	chr4:145230187-145231200		0.277073	0.0307678
264	466794	chr4	145231005	145231007	chr4:145230187-145231200		0.337401	0.0405221
265	466793	chr4	145230992	145230994	chr4:145230187-145231200		0.375576	0.00833604
266	466876	chr4	145427109	145427111	chr4:145426544-145427367	Gm13238	0.250316	0.0124704
267	466941	chr4	145617815	145617817	chr4:145617306-145618144		0.268538	0.00557618
268	466942	chr4	145617819	145617821	chr4:145617306-145618144		0.285106	0.030111
269	466936	chr4	145617793	145617795	chr4:145617306-145618144		0.289486	0.0208638
270	466938	chr4	145617804	145617806	chr4:145617306-145618144		0.403602	0.0460761
271	467147	chr4	146035294	146035296	chr4:146034485-146035326	Gm13034	0.201258	0.00136671
272	467104	chr4	146034975	146034977	chr4:146034485-146035326	Gm13034	0.224218	0.0389496
273	467129	chr4	146035177	146035179	chr4:146034485-146035326	Gm13034	0.299707	8.4791e-05
274	467108	chr4	146034990	146034992	chr4:146034485-146035326	Gm13034	0.311588	0.00403575
275	467105	chr4	146034978	146034980	chr4:146034485-146035326	Gm13034	0.314853	0.0227613
276	467128	chr4	146035174	146035176	chr4:146034485-146035326	Gm13034	0.34601	0.00271972
277	467126	chr4	146035160	146035162	chr4:146034485-146035326	Gm13034	0.358486	0.00104376
278	467114	chr4	146035084	146035086	chr4:146034485-146035326	Gm13034	0.421237	0.00172573
279	467181	chr4	146230656	146230658	chr4:146230587-146231025		0.294689	0.000136659
280	467433	chr4	146649877	146649879	chr4:146649246-146650225	Gm13152	0.235071	9.60014e-05
281	467440	chr4	146649923	146649925	chr4:146649246-146650225	Gm13152	0.247604	0.00553026
282	467447	chr4	146650039	146650041	chr4:146649246-146650225	Gm13152	0.274613	0.0125378
283	467437	chr4	146649911	146649913	chr4:146649246-146650225	Gm13152	0.295032	8.88807e-05
284	467582	chr4	146817208	146817210	chr4:146817148-146817570	Gm13152	0.382511	0.00165451
285	469773	chr4	148098692	148098694	chr4:148098488-148098694		0.342626	0.0111834
286	377567	chr4	46357655	46357657	chr4:46356266-46358413	Foxe1	0.237008	0.0333777
287	377548	chr4	46357500	46357502	chr4:46356266-46358413	Foxe1	0.261286	0.0178122
288	377622	chr4	46358030	46358032	chr4:46356266-46358413	Foxe1	0.376415	0.00598673
289	378320	chr4	46633571	46633573	chr4:46633291-46633613	Tbc1d2	0.240914	0.00216625
290	378321	chr4	46633583	46633585	chr4:46633291-46633613	Tbc1d2	0.501545	0.0368261
291	389606	chr4	62874996	62874998	chr4:62874996-62877049	Col27a1	-0.360337	0.00744446
292	390020	chr4	63077479	63077481	chr4:63077338-63077581	Whrn	-0.228287	0.0345165
293	390012	chr4	63077338	63077340	chr4:63077338-63077581	Whrn	-0.296992	0.00198345
294	399620	chr4	88922786	88922788	chr4:88922576-88922872	Cdkn2a	0.213096	0.00518441
295	399778	chr4	88953048	88953050	chr4:88952939-88953158	Cdkn2b	0.556297	0.00438389
296	399779	chr4	88953065	88953067	chr4:88952939-88953158	Cdkn2b	0.556631	0.0102091
297	399780	chr4	88953067	88953069	chr4:88952939-88953158	Cdkn2b	0.579109	0.0346094
298	399781	chr4	88953077	88953079	chr4:88952939-88953158	Cdkn2b	0.589272	0.0437607
299	401720	chr4	94719196	94719198	chr4:94716676-94719915	Jun	0.8025	0.026269
300	404237	chr4	99323644	99323646	chr4:99322636-99324789	Foxd3	0.249555	0.0038785
301	404210	chr4	99323306	99323308	chr4:99322636-99324789	Foxd3	0.423711	0.0440315
302	550670	chr5	105844684	105844686	chr5:105844460-105845321	Lrrc8b	-0.222689	0.0351445
303	552616	chr5	107355037	107355039	chr5:107354760-107355065	Hfm1	0.212915	0.00857433
304	554373	chr5	108890424	108890426	chr5:108889985-108890638	Pcgf3	0.361065	0.0247914
305	555963	chr5	110792210	110792212	chr5:110792047-110792881	Fbrsl1	0.237185	0.0295082
306	555967	chr5	110792240	110792242	chr5:110792047-110792881	Fbrsl1	0.254715	0.0317927
307	557816	chr5	111847592	111847594	chr5:111845559-111849549	Mn1	0.318372	0.0310175
308	557828	chr5	111847779	111847781	chr5:111845559-111849549	Mn1	0.349325	0.0385897
309	557825	chr5	111847736	111847738	chr5:111845559-111849549	Mn1	0.395979	0.0370911
310	557824	chr5	111847729	111847731	chr5:111845559-111849549	Mn1	0.396774	0.0339003
311	557832	chr5	111847819	111847821	chr5:111845559-111849549	Mn1	0.412483	0.0454668
312	557826	chr5	111847739	111847741	chr5:111845559-111849549	Mn1	0.415133	0.0499995
313	557833	chr5	111847842	111847844	chr5:111845559-111849549	Mn1	0.42916	0.0441423
314	557820	chr5	111847654	111847656	chr5:111845559-111849549	Mn1	0.431079	0.0325567
315	557827	chr5	111847750	111847752	chr5:111845559-111849549	Mn1	0.433822	0.0291945
316	557831	chr5	111847814	111847816	chr5:111845559-111849549	Mn1	0.439289	0.0227077
317	557830	chr5	111847805	111847807	chr5:111845559-111849549	Mn1	0.45662	0.015556
318	557817	chr5	111847603	111847605	chr5:111845559-111849549	Mn1	0.472483	0.031936
319	557818	chr5	111847607	111847609	chr5:111845559-111849549	Mn1	0.502374	0.030007
320	566972	chr5	115880865	115880867	chr5:115879304-115880976	Msi1	-0.204251	0.0343117
321	567602	chr5	116009764	116009766	chr5:116009272-116010087	Rplp0	0.580375	0.0253018
322	572579	chr5	118778101	118778103	chr5:118778095-118778327		-0.472099	0.0198563
323	578441	chr5	122279051	122279053	chr5:122278416-122279083	Sh2b3	0.227359	0.0494851
324	578434	chr5	122279004	122279006	chr5:122278416-122279083	Sh2b3	0.248957	0.0259927
325	578624	chr5	122302731	122302733	chr5:122302552-122303178	Fam109a	-0.410222	0.0196996
326	579218	chr5	122499997	122499999	chr5:122499874-122500534		0.226722	0.00785479
327	583033	chr5	124022870	124022872	chr5:124022723-124023088	Vps33a	-0.537925	0.0475776
328	588889	chr5	127722934	127722936	chr5:127721812-127723218	Tmem132c	0.211387	0.0484571
329	596571	chr5	135222952	135222954	chr5:135222952-135223165	Eln	-0.420281	0.0172702
330	596772	chr5	135422152	135422154	chr5:135421999-135422286	Cldn4	0.352956	0.0478152
331	607377	chr5	141000601	141000603	chr5:141000017-141000633	Chst12	-0.318196	0.0362548
332	609976	chr5	143178307	143178309	chr5:143177921-143178496	Slc29a4	0.256458	0.0347124
333	609959	chr5	143178095	143178097	chr5:143177921-143178496	Slc29a4	0.330223	0.0490267
334	609977	chr5	143178310	143178312	chr5:143177921-143178496	Slc29a4	0.343364	0.0240065
335	611375	chr5	144015615	144015617	chr5:144014681-144016934	Zfp316	0.201136	0.00104885
336	611356	chr5	144015514	144015516	chr5:144014681-144016934	Zfp316	0.207298	0.0445298
337	611376	chr5	144015617	144015619	chr5:144014681-144016934	Zfp316	0.239039	0.0221141
338	611355	chr5	144015510	144015512	chr5:144014681-144016934	Zfp316	0.252501	0.0144681
339	611339	chr5	144015441	144015443	chr5:144014681-144016934	Zfp316	0.255162	0.0136602
340	611372	chr5	144015598	144015600	chr5:144014681-144016934	Zfp316	0.265331	0.0327845
341	611349	chr5	144015488	144015490	chr5:144014681-144016934	Zfp316	0.267377	0.00176221
342	611365	chr5	144015564	144015566	chr5:144014681-144016934	Zfp316	0.272522	0.0215453
343	611333	chr5	144015400	144015402	chr5:144014681-144016934	Zfp316	0.2773	0.00167134
344	611377	chr5	144015621	144015623	chr5:144014681-144016934	Zfp316	0.277623	0.0411186
345	611352	chr5	144015502	144015504	chr5:144014681-144016934	Zfp316	0.287954	0.030232
346	611381	chr5	144015640	144015642	chr5:144014681-144016934	Zfp316	0.288217	0.0482707
347	611338	chr5	144015439	144015441	chr5:144014681-144016934	Zfp316	0.288487	0.0148068
348	611363	chr5	144015555	144015557	chr5:144014681-144016934	Zfp316	0.302135	0.0231986
349	611342	chr5	144015458	144015460	chr5:144014681-144016934	Zfp316	0.303176	0.0310966
350	611337	chr5	144015433	144015435	chr5:144014681-144016934	Zfp316	0.305317	0.00230458
351	611314	chr5	144015219	144015221	chr5:144014681-144016934	Zfp316	0.311878	0.000719837
352	611341	chr5	144015453	144015455	chr5:144014681-144016934	Zfp316	0.316968	0.0460096
353	611348	chr5	144015480	144015482	chr5:144014681-144016934	Zfp316	0.31853	0.0451616
354	611370	chr5	144015590	144015592	chr5:144014681-144016934	Zfp316	0.320553	0.0244033
355	611334	chr5	144015411	144015413	chr5:144014681-144016934	Zfp316	0.324842	0.0260289
356	611360	chr5	144015530	144015532	chr5:144014681-144016934	Zfp316	0.327098	0.0461533
357	611374	chr5	144015610	144015612	chr5:144014681-144016934	Zfp316	0.328979	0.0213535
358	611353	chr5	144015504	144015506	chr5:144014681-144016934	Zfp316	0.331365	0.0338209
359	611358	chr5	144015526	144015528	chr5:144014681-144016934	Zfp316	0.337396	0.0479701
360	611335	chr5	144015414	144015416	chr5:144014681-144016934	Zfp316	0.34956	0.0121893
361	611346	chr5	144015474	144015476	chr5:144014681-144016934	Zfp316	0.350164	0.00356639
362	611366	chr5	144015568	144015570	chr5:144014681-144016934	Zfp316	0.361837	0.047221
363	611294	chr5	144015013	144015015	chr5:144014681-144016934	Zfp316	0.36432	0.000937543
364	611331	chr5	144015388	144015390	chr5:144014681-144016934	Zfp316	0.380599	0.000275471
365	611311	chr5	144015166	144015168	chr5:144014681-144016934	Zfp316	0.43209	0.00164474
366	611312	chr5	144015170	144015172	chr5:144014681-144016934	Zfp316	0.509556	0.0307367
367	613195	chr5	144952081	144952083	chr5:144952066-144952351	Bhlha15	0.21397	0.0208549
368	623021	chr5	152171208	152171210	chr5:152170997-152171585	1700028E10Rik	0.483027	0.0490267
369	493229	chr5	20208579	20208581	chr5:20207693-20208620	Magi2	-0.297738	0.0470321
370	496753	chr5	23980257	23980259	chr5:23980129-23981029	Agap3	-0.326342	0.0114438
371	504544	chr5	32761500	32761502	chr5:32761163-32762138	Ppp1cb	0.748137	0.02219
372	505825	chr5	33785954	33785956	chr5:33785558-33786120		0.26861	0.0331098
373	506220	chr5	34035245	34035247	chr5:34035167-34035422		0.315842	0.0261372
374	506942	chr5	34339562	34339564	chr5:34338388-34340335	Nat8l	0.236297	0.0422422
375	508620	chr5	35731598	35731600	chr5:35731048-35732117	Hmx1	0.234645	0.00358839
376	508621	chr5	35731607	35731609	chr5:35731048-35732117	Hmx1	0.239083	0.0176312
377	508660	chr5	35731966	35731968	chr5:35731048-35732117	Hmx1	0.247706	0.0480018
378	508581	chr5	35731171	35731173	chr5:35731048-35732117	Hmx1	0.25236	0.0187695
379	508658	chr5	35731960	35731962	chr5:35731048-35732117	Hmx1	0.26614	0.039003
380	508659	chr5	35731963	35731965	chr5:35731048-35732117	Hmx1	0.283623	0.0313088
381	508639	chr5	35731761	35731763	chr5:35731048-35732117	Hmx1	0.283809	0.0405594
382	508638	chr5	35731757	35731759	chr5:35731048-35732117	Hmx1	0.288396	0.0165087
383	508656	chr5	35731948	35731950	chr5:35731048-35732117	Hmx1	0.289951	0.0402127
384	508618	chr5	35731589	35731591	chr5:35731048-35732117	Hmx1	0.293019	0.030769
385	508662	chr5	35731977	35731979	chr5:35731048-35732117	Hmx1	0.293562	0.0186959
386	508661	chr5	35731975	35731977	chr5:35731048-35732117	Hmx1	0.294387	0.011865
387	508640	chr5	35731763	35731765	chr5:35731048-35732117	Hmx1	0.365688	0.0110625
388	508665	chr5	35731991	35731993	chr5:35731048-35732117	Hmx1	0.365776	0.0371579
389	508657	chr5	35731951	35731953	chr5:35731048-35732117	Hmx1	0.374883	0.0435456
390	508663	chr5	35731979	35731981	chr5:35731048-35732117	Hmx1	0.416112	0.0429948
391	508641	chr5	35731769	35731771	chr5:35731048-35732117	Hmx1	0.440077	0.0382428
392	511207	chr5	37633505	37633507	chr5:37632985-37633854	Crmp1	0.240366	0.0148065
393	511232	chr5	37633731	37633733	chr5:37632985-37633854	Crmp1	0.31888	0.0225718
394	487902	chr5	4756842	4756844	chr5:4756413-4758245	Fzd1	0.239759	0.0307682
395	487894	chr5	4756517	4756519	chr5:4756413-4758245	Fzd1	0.325503	0.047931
396	522984	chr5	65193918	65193920	chr5:65193877-65195552	Klf3	0.45198	0.0440315
397	522983	chr5	65193902	65193904	chr5:65193877-65195552	Klf3	0.477747	0.0219075
398	522982	chr5	65193889	65193891	chr5:65193877-65195552	Klf3	0.520926	0.0276393
399	529582	chr5	73647219	73647221	chr5:73646643-73648083	Fryl	0.362896	0.0340299
400	531433	chr5	75471698	75471700	chr5:75471503-75472158	Gsx2	0.217286	0.0287468
401	489539	chr5	8368250	8368252	chr5:8367751-8368260	Adam22	0.243459	0.0139246
402	489734	chr5	8622628	8622630	chr5:8622267-8623253	Rundc3b	0.210274	0.0236996
403	538519	chr5	90113391	90113393	chr5:90113391-90113610	Adamts3	-0.245602	0.0358867
404	541302	chr5	93472820	93472822	chr5:93472811-93474642	Ankrd56	-0.203591	0.0291126
405	541305	chr5	93472869	93472871	chr5:93472811-93474642	Ankrd56	-0.528186	0.0291733
406	687055	chr6	113232372	113232374	chr6:113232262-113232549	Cpne9	0.308941	0.0393731
407	687090	chr6	113233399	113233401	chr6:113233112-113233407	Cpne9	0.288651	0.00742989
408	703033	chr6	127719375	127719377	chr6:127717731-127719419	Prmt8	0.225674	0.0103235
409	703303	chr6	127984630	127984632	chr6:127984347-127985125	Tspan9	0.399149	0.0244033
410	703329	chr6	127984969	127984971	chr6:127984347-127985125	Tspan9	0.407369	0.0232743
411	703336	chr6	127985021	127985023	chr6:127984347-127985125	Tspan9	0.438171	0.031887
412	703317	chr6	127984833	127984835	chr6:127984347-127985125	Tspan9	0.493751	0.0143734
413	703331	chr6	127984981	127984983	chr6:127984347-127985125	Tspan9	0.518954	0.0379338
414	703313	chr6	127984734	127984736	chr6:127984347-127985125	Tspan9	0.532326	0.0309915
415	703302	chr6	127984599	127984601	chr6:127984347-127985125	Tspan9	0.539084	0.0404762
416	703335	chr6	127985007	127985009	chr6:127984347-127985125	Tspan9	0.552123	0.0236604
417	703310	chr6	127984704	127984706	chr6:127984347-127985125	Tspan9	0.557396	0.0177249
418	703325	chr6	127984940	127984942	chr6:127984347-127985125	Tspan9	0.55769	0.0309898
419	703330	chr6	127984975	127984977	chr6:127984347-127985125	Tspan9	0.563479	0.022718
420	703311	chr6	127984709	127984711	chr6:127984347-127985125	Tspan9	0.565129	0.0262466
421	703328	chr6	127984961	127984963	chr6:127984347-127985125	Tspan9	0.573599	0.0435454
422	703340	chr6	127985079	127985081	chr6:127984347-127985125	Tspan9	0.579796	0.0213056
423	703322	chr6	127984904	127984906	chr6:127984347-127985125	Tspan9	0.580623	0.0224195
424	703326	chr6	127984944	127984946	chr6:127984347-127985125	Tspan9	0.581171	0.025796
425	703312	chr6	127984726	127984728	chr6:127984347-127985125	Tspan9	0.582807	0.019104
426	703337	chr6	127985027	127985029	chr6:127984347-127985125	Tspan9	0.583272	0.0485797
427	703327	chr6	127984959	127984961	chr6:127984347-127985125	Tspan9	0.592183	0.0131354
428	703334	chr6	127985005	127985007	chr6:127984347-127985125	Tspan9	0.597486	0.0295507
429	703320	chr6	127984879	127984881	chr6:127984347-127985125	Tspan9	0.600492	0.00698043
430	703299	chr6	127984575	127984577	chr6:127984347-127985125	Tspan9	0.60676	0.0262922
431	703306	chr6	127984653	127984655	chr6:127984347-127985125	Tspan9	0.607169	0.00886639
432	703323	chr6	127984918	127984920	chr6:127984347-127985125	Tspan9	0.60782	0.0386368
433	703321	chr6	127984896	127984898	chr6:127984347-127985125	Tspan9	0.608318	0.00314975
434	703304	chr6	127984634	127984636	chr6:127984347-127985125	Tspan9	0.630788	0.0490267
435	703308	chr6	127984679	127984681	chr6:127984347-127985125	Tspan9	0.633516	0.0450614
436	703298	chr6	127984549	127984551	chr6:127984347-127985125	Tspan9	0.6368	0.0276393
437	703338	chr6	127985042	127985044	chr6:127984347-127985125	Tspan9	0.636839	0.045497
438	703339	chr6	127985058	127985060	chr6:127984347-127985125	Tspan9	0.642221	0.0185718
439	703307	chr6	127984663	127984665	chr6:127984347-127985125	Tspan9	0.651459	0.0360082
440	703305	chr6	127984651	127984653	chr6:127984347-127985125	Tspan9	0.654051	0.0419905
441	703314	chr6	127984776	127984778	chr6:127984347-127985125	Tspan9	0.686891	0.0326976
442	711303	chr6	142363356	142363358	chr6:142363149-142363376	B230216G23Rik	0.212849	0.0343145
443	629286	chr6	17414022	17414024	chr6:17413387-17414161	Met	0.496861	0.00775305
444	632782	chr6	25640000	25640002	chr6:25639798-25640221	Gpr37	0.310729	0.0211461
445	634991	chr6	29424358	29424360	chr6:29423991-29424402		0.313524	0.0133755
446	634988	chr6	29424297	29424299	chr6:29423991-29424402		0.466757	0.021822
447	636969	chr6	30908384	30908386	chr6:30907813-30909263	Klf14	0.223094	0.0183286
448	637008	chr6	30908868	30908870	chr6:30907813-30909263	Klf14	0.253199	0.034277
449	637009	chr6	30908876	30908878	chr6:30907813-30909263	Klf14	0.262674	0.00881038
450	637007	chr6	30908866	30908868	chr6:30907813-30909263	Klf14	0.267261	0.0427277
451	637010	chr6	30908890	30908892	chr6:30907813-30909263	Klf14	0.279431	0.00832081
452	636982	chr6	30908554	30908556	chr6:30907813-30909263	Klf14	0.281736	0.00168956
453	636944	chr6	30907870	30907872	chr6:30907813-30909263	Klf14	0.283345	0.0110683
454	636994	chr6	30908630	30908632	chr6:30907813-30909263	Klf14	0.284763	0.0376245
455	637001	chr6	30908705	30908707	chr6:30907813-30909263	Klf14	0.296496	0.0408437
456	636973	chr6	30908457	30908459	chr6:30907813-30909263	Klf14	0.321068	0.0214524
457	636947	chr6	30907936	30907938	chr6:30907813-30909263	Klf14	0.328678	0.0321169
458	636987	chr6	30908594	30908596	chr6:30907813-30909263	Klf14	0.330458	0.0492896
459	636950	chr6	30907966	30907968	chr6:30907813-30909263	Klf14	0.351997	0.0446671
460	636985	chr6	30908588	30908590	chr6:30907813-30909263	Klf14	0.369874	0.0483952
461	636986	chr6	30908592	30908594	chr6:30907813-30909263	Klf14	0.377227	0.0357641
462	636997	chr6	30908684	30908686	chr6:30907813-30909263	Klf14	0.405771	0.0318502
463	637020	chr6	30909000	30909002	chr6:30907813-30909263	Klf14	0.427705	0.0187608
464	636972	chr6	30908439	30908441	chr6:30907813-30909263	Klf14	0.4309	0.0218582
465	637024	chr6	30909040	30909042	chr6:30907813-30909263	Klf14	0.442489	0.0388053
466	638123	chr6	32537997	32537999	chr6:32537226-32538222	Plxna4	0.300304	0.00040709
467	646753	chr6	47893374	47893376	chr6:47892969-47893595	Zfp783	0.248378	0.0408853
468	646757	chr6	47893538	47893540	chr6:47892969-47893595	Zfp783	0.387553	0.0165946
469	648776	chr6	49772468	49772470	chr6:49772265-49772868	Npy	0.244689	0.0298908
470	651466	chr6	52180705	52180707	chr6:52180496-52180832	Mir196b	0.207469	0.00248578
471	658282	chr6	65622109	65622111	chr6:65621467-65623031	Ndnf	0.321061	0.0119097
472	658328	chr6	65729123	65729125	chr6:65728876-65729332	Prdm5	0.28694	0.0102091
473	667414	chr6	83318019	83318021	chr6:83317995-83318468	Tet3	-0.295193	0.0407845
474	667417	chr6	83318095	83318097	chr6:83317995-83318468	Tet3	-0.477563	0.04441
475	667418	chr6	83318097	83318099	chr6:83317995-83318468	Tet3	-0.506236	0.00169669
476	668275	chr6	83958906	83958908	chr6:83958728-83959008	Dysf	0.2135	0.00364505
477	673178	chr6	88149017	88149019	chr6:88148410-88149824	Gata2	0.286381	0.019104
478	673196	chr6	88149774	88149776	chr6:88148410-88149824	Gata2	0.400832	0.0254502
479	677445	chr6	92656184	92656186	chr6:92655936-92656350	Prickle2	0.250695	0.00504779
480	791400	chr7	100228931	100228933	chr7:100228334-100229710	Fam181b	0.271383	0.0427445
481	795657	chr7	106616945	106616947	chr7:106616731-106617611	Klhl35	0.212623	0.000102779
482	795644	chr7	106616854	106616856	chr7:106616731-106617611	Klhl35	0.214542	0.0236781
483	795645	chr7	106616859	106616861	chr7:106616731-106617611	Klhl35	0.238623	0.0390401
484	795654	chr7	106616929	106616931	chr7:106616731-106617611	Klhl35	0.260148	0.0453656
485	795710	chr7	106617509	106617511	chr7:106616731-106617611	Klhl35	0.38703	0.0101078
486	801523	chr7	114353915	114353917	chr7:114352691-114354099	Rbmxl2	0.217331	0.018279
487	801414	chr7	114352799	114352801	chr7:114352691-114354099	Rbmxl2	0.257302	0.049133
488	801526	chr7	114353935	114353937	chr7:114352691-114354099	Rbmxl2	0.261778	0.0382365
489	801459	chr7	114353471	114353473	chr7:114352691-114354099	Rbmxl2	0.276209	0.0037676
490	801461	chr7	114353477	114353479	chr7:114352691-114354099	Rbmxl2	0.283382	0.0389533
491	801512	chr7	114353818	114353820	chr7:114352691-114354099	Rbmxl2	0.2895	0.000583393
492	801503	chr7	114353743	114353745	chr7:114352691-114354099	Rbmxl2	0.355354	0.0129616
493	801424	chr7	114352913	114352915	chr7:114352691-114354099	Rbmxl2	0.363185	0.0356135
494	801425	chr7	114352920	114352922	chr7:114352691-114354099	Rbmxl2	0.393434	0.000412787
495	801500	chr7	114353723	114353725	chr7:114352691-114354099	Rbmxl2	0.394631	0.0379338
496	801509	chr7	114353805	114353807	chr7:114352691-114354099	Rbmxl2	0.40542	0.0303931
497	802347	chr7	116094432	116094434	chr7:116093909-116094840		0.207624	0.0249956
498	802739	chr7	116582569	116582571	chr7:116582283-116582877	Stk33	-0.247281	0.01593
499	809404	chr7	125633351	125633353	chr7:125633307-125635552	Itpripl2	-0.460303	0.0143734
500	809401	chr7	125633317	125633319	chr7:125633307-125635552	Itpripl2	-0.487788	0.00402834
501	815858	chr7	133646629	133646631	chr7:133645504-133647335	Atxn2l	-0.398163	0.0307571
502	724343	chr7	13629296	13629298	chr7:13628671-13629827	Mzf1	0.201303	0.03803
503	724313	chr7	13628736	13628738	chr7:13628671-13629827	Mzf1	0.212228	0.0117054
504	724311	chr7	13628719	13628721	chr7:13628671-13629827	Mzf1	0.267488	0.0103333
505	724315	chr7	13628749	13628751	chr7:13628671-13629827	Mzf1	0.286535	0.00474975
506	822178	chr7	137789553	137789555	chr7:137789526-137789975	Tacc2	-0.631429	0.0209413
507	824331	chr7	139768023	139768025	chr7:139767576-139768178	Oat	0.307284	0.0377085
508	824329	chr7	139767995	139767997	chr7:139767576-139768178	Oat	0.343689	0.031936
509	828520	chr7	144514537	144514539	chr7:144514033-144514719		0.250333	0.00908374
510	829739	chr7	146271915	146271917	chr7:146271852-146272661	Dpysl4	0.261174	0.0157188
511	833706	chr7	148667871	148667873	chr7:148667852-148668327	Tspan4	0.251023	0.0210802
512	833711	chr7	148667974	148667976	chr7:148667852-148668327	Tspan4	0.311288	0.0280653
513	833709	chr7	148667959	148667961	chr7:148667852-148668327	Tspan4	0.347466	0.0457488
514	833704	chr7	148667858	148667860	chr7:148667852-148668327	Tspan4	0.34991	0.0134015
515	833737	chr7	148668235	148668237	chr7:148667852-148668327	Tspan4	0.376648	0.0151429
516	833722	chr7	148668120	148668122	chr7:148667852-148668327	Tspan4	0.450958	0.0137527
517	834201	chr7	149136224	149136226	chr7:149135988-149136586	Brsk2	0.230459	0.0260702
518	834180	chr7	149136016	149136018	chr7:149135988-149136586	Brsk2	0.234392	0.0215542
519	834179	chr7	149136013	149136015	chr7:149135988-149136586	Brsk2	0.303133	0.0107315
520	834387	chr7	149268316	149268318	chr7:149268099-149268647	Dusp8	0.272062	0.0106885
521	834379	chr7	149268162	149268164	chr7:149268099-149268647	Dusp8	0.434939	0.0101181
522	834381	chr7	149268192	149268194	chr7:149268099-149268647	Dusp8	0.438824	0.00329796
523	834378	chr7	149268160	149268162	chr7:149268099-149268647	Dusp8	0.453299	0.00886932
524	834388	chr7	149268346	149268348	chr7:149268099-149268647	Dusp8	0.578638	0.00816918
525	835655	chr7	150623716	150623718	chr7:150623716-150624450		0.332958	0.00985236
526	835760	chr7	150645139	150645141	chr7:150644960-150647382	Cdkn1c	0.295981	0.014195
527	726145	chr7	16726090	16726092	chr7:16725913-16726483	Slc8a2	-0.363043	0.0334821
528	728000	chr7	17471257	17471259	chr7:17470430-17471733	Dact3	0.254757	0.0073441
529	728027	chr7	17471423	17471425	chr7:17470430-17471733	Dact3	0.309237	0.0392133
530	727941	chr7	17470623	17470625	chr7:17470430-17471733	Dact3	0.336869	0.0354723
531	727979	chr7	17470870	17470872	chr7:17470430-17471733	Dact3	0.365213	0.0398997
532	729497	chr7	19590594	19590596	chr7:19589491-19591013	Irf2bp1	-0.251029	0.0412497
533	729501	chr7	19590688	19590690	chr7:19589491-19591013	Irf2bp1	-0.337874	0.0180025
534	729499	chr7	19590644	19590646	chr7:19589491-19591013	Irf2bp1	-0.443164	0.0327052
535	729506	chr7	19590824	19590826	chr7:19589491-19591013	Irf2bp1	-0.483103	2.91914e-05
536	729496	chr7	19590581	19590583	chr7:19589491-19591013	Irf2bp1	-0.586372	0.0453166
537	730473	chr7	19872183	19872185	chr7:19872158-19872360	Rtn2	-0.439378	0.000183296
538	731936	chr7	20204891	20204893	chr7:20204857-20205198	Relb	0.257543	7.58868e-05
539	731952	chr7	20205054	20205056	chr7:20204857-20205198	Relb	0.433021	0.0464305
540	731951	chr7	20205048	20205050	chr7:20204857-20205198	Relb	0.436191	0.0307915
541	731946	chr7	20204991	20204993	chr7:20204857-20205198	Relb	0.616293	4.88658e-05
542	736001	chr7	25857901	25857903	chr7:25857803-25858026	Grik5	0.220463	0.015309
543	736002	chr7	25857907	25857909	chr7:25857803-25858026	Grik5	0.221011	0.00151773
544	735999	chr7	25857888	25857890	chr7:25857803-25858026	Grik5	0.343017	0.0191351
545	743791	chr7	30032296	30032298	chr7:30032258-30032589	Yif1b	-0.313216	0.0353249
546	744723	chr7	30577898	30577900	chr7:30577855-30578370	Zfp30	0.250722	0.0452015
547	745824	chr7	31145690	31145692	chr7:31145416-31145821	Lrfn3	-0.493926	0.0197227
548	746814	chr7	31502106	31502108	chr7:31502076-31502321	Atp4a	0.27392	0.0259874
549	746813	chr7	31502102	31502104	chr7:31502076-31502321	Atp4a	0.305758	0.0295808
550	746816	chr7	31502116	31502118	chr7:31502076-31502321	Atp4a	0.311347	0.0222955
551	750703	chr7	35971465	35971467	chr7:35971379-35971690	Slc7a10	0.209422	0.0436293
552	750698	chr7	35971432	35971434	chr7:35971379-35971690	Slc7a10	0.219713	0.00936521
553	753725	chr7	38804418	38804420	chr7:38803913-38804731	Uri1	-0.254508	0.0335096
554	754923	chr7	48155469	48155471	chr7:48154148-48155595	Vstm2b	0.206907	0.0219
555	762171	chr7	53089190	53089192	chr7:53087812-53089437	Grin2d	0.2037	0.00619463
556	763364	chr7	53653445	53653447	chr7:53651579-53653681	Kcnc1	0.29699	0.0494851
557	763258	chr7	53651665	53651667	chr7:53651579-53653681	Kcnc1	0.381936	0.0477007
558	721186	chr7	6107984	6107986	chr7:6106718-6108093	Zfp787	0.238519	0.0153109
559	721155	chr7	6107457	6107459	chr7:6106718-6108093	Zfp787	0.292429	0.00755999
560	768787	chr7	64847372	64847374	chr7:64846182-64847441	Gabrb3	0.369961	0.00118844
561	770063	chr7	69564727	69564729	chr7:69564562-69564895	Mkrn3	0.236782	0.00757936
562	774903	chr7	74948619	74948621	chr7:74948546-74948755	4833412C05Rik	-0.421566	0.000364079
563	774978	chr7	74994333	74994335	chr7:74994046-74994401		0.342247	0.000183296
564	775093	chr7	75096504	75096506	chr7:75095589-75098268	Igf1r	0.21186	0.0293169
565	776657	chr7	77502771	77502773	chr7:77502687-77503092	Nr2f2	0.236401	0.0225856
566	776664	chr7	77502965	77502967	chr7:77502687-77503092	Nr2f2	0.29697	0.00932017
567	776659	chr7	77502804	77502806	chr7:77502687-77503092	Nr2f2	0.299058	0.035516
568	776663	chr7	77502951	77502953	chr7:77502687-77503092	Nr2f2	0.305648	0.000372456
569	776656	chr7	77502767	77502769	chr7:77502687-77503092	Nr2f2	0.343476	0.0313457
570	776658	chr7	77502789	77502791	chr7:77502687-77503092	Nr2f2	0.353339	0.0383152
571	777334	chr7	78850555	78850557	chr7:78850344-78850769		-0.612262	0.00221384
572	784341	chr7	87833785	87833787	chr7:87833037-87833937	Crtc3	0.368079	0.0444272
573	784709	chr7	88049811	88049813	chr7:88049706-88050073	Nmb	0.279481	0.0261258
574	784710	chr7	88049828	88049830	chr7:88049706-88050073	Nmb	0.281444	0.0453361
575	785379	chr7	88598636	88598638	chr7:88598472-88600400	Cpeb1	0.385798	0.0393366
576	785377	chr7	88598624	88598626	chr7:88598472-88600400	Cpeb1	0.395489	0.0453136
577	786249	chr7	89079052	89079054	chr7:89078413-89079640	Hdgfrp3	0.20026	0.03079
578	911017	chr8	107783107	107783109	chr8:107782895-107783838	Tradd	0.287858	0.0284921
579	911029	chr8	107783295	107783297	chr8:107782895-107783838	Tradd	0.367501	0.033324
580	911033	chr8	107783372	107783374	chr8:107782895-107783838	Tradd	0.554434	0.043382
581	914932	chr8	109572315	109572317	chr8:109571939-109572702	Pdf	-0.780224	0.0347447
582	929448	chr8	122128920	122128922	chr8:122128920-122129189	Taf1c	0.758149	0.0275982
583	933552	chr8	123641566	123641568	chr8:123640112-123642093	Foxc2	0.212828	0.0347891
584	933524	chr8	123641170	123641172	chr8:123640112-123642093	Foxc2	0.236939	0.0367313
585	933498	chr8	123640491	123640493	chr8:123640112-123642093	Foxc2	0.242735	0.0396067
586	933556	chr8	123641595	123641597	chr8:123640112-123642093	Foxc2	0.288964	0.0224275
587	933532	chr8	123641254	123641256	chr8:123640112-123642093	Foxc2	0.302897	0.0484022
588	933510	chr8	123641000	123641002	chr8:123640112-123642093	Foxc2	0.308774	0.0343256
589	933551	chr8	123641562	123641564	chr8:123640112-123642093	Foxc2	0.310619	0.0101808
590	933523	chr8	123641163	123641165	chr8:123640112-123642093	Foxc2	0.357766	0.0311287
591	937554	chr8	125154630	125154632	chr8:125154610-125154862	Cbfa2t3	-0.256204	0.0360883
592	937556	chr8	125154645	125154647	chr8:125154610-125154862	Cbfa2t3	-0.337671	0.0457124
593	940574	chr8	126415829	126415831	chr8:126415777-126416517	Acta1	0.288719	0.028316
594	942323	chr8	127317472	127317474	chr8:127316192-127318828	Trim67	-0.711785	0.00331431
595	943725	chr8	128193961	128193963	chr8:128193665-128194221	Map10	0.219373	0.0321582
596	943710	chr8	128193826	128193828	chr8:128193665-128194221	Map10	0.292615	0.0303701
597	943730	chr8	128194049	128194051	chr8:128193665-128194221	Map10	0.425457	0.0486506
598	943720	chr8	128193929	128193931	chr8:128193665-128194221	Map10	0.473462	0.0320727
599	850332	chr8	19535728	19535730	chr8:19535156-19535754		0.476473	0.00816918
600	854328	chr8	26311387	26311389	chr8:26311226-26312272	Tacc1	-0.329242	0.00516893
601	854338	chr8	26311523	26311525	chr8:26311226-26312272	Tacc1	-0.382126	0.00917954
602	856542	chr8	28089592	28089594	chr8:28087116-28090397	Zfp703	-0.210119	0.0249322
603	856523	chr8	28089409	28089411	chr8:28087116-28090397	Zfp703	-0.461405	0.0159087
604	864681	chr8	41720039	41720041	chr8:41719917-41720282	Mtmr7	0.233069	0.0107069
605	864684	chr8	41720077	41720079	chr8:41719917-41720282	Mtmr7	0.250857	0.0108099
606	864698	chr8	41720140	41720142	chr8:41719917-41720282	Mtmr7	0.261325	0.00531029
607	866512	chr8	46023462	46023464	chr8:46023295-46024121		0.39247	0.0139827
608	869330	chr8	48374591	48374593	chr8:48373187-48374877	Stox2	0.262412	0.0136641
609	879714	chr8	72406587	72406589	chr8:72404808-72407245	Cilp2	0.305362	0.033289
610	879711	chr8	72406578	72406580	chr8:72404808-72407245	Cilp2	0.512242	0.0157017
611	880253	chr8	72612071	72612073	chr8:72611969-72612413	Hapln4	0.217018	0.0090322
612	881966	chr8	73121731	73121733	chr8:73121532-73122625	Ssbp4	0.297547	0.021851
613	882002	chr8	73122519	73122521	chr8:73121532-73122625	Ssbp4	0.384074	0.0300801
614	881965	chr8	73121710	73121712	chr8:73121532-73122625	Ssbp4	0.390559	0.0370922
615	881962	chr8	73121688	73121690	chr8:73121532-73122625	Ssbp4	0.412209	0.00342183
616	881987	chr8	73121943	73121945	chr8:73121532-73122625	Ssbp4	0.475594	0.00829216
617	881982	chr8	73121904	73121906	chr8:73121532-73122625	Ssbp4	0.529001	0.033513
618	881986	chr8	73121926	73121928	chr8:73121532-73122625	Ssbp4	0.56993	0.0331534
619	883393	chr8	73416505	73416507	chr8:73416016-73416786	Slc5a5	0.220667	0.0444802
620	883877	chr8	73900070	73900072	chr8:73899634-73900171	Nr2f6	0.451579	0.000311525
621	883876	chr8	73900059	73900061	chr8:73899634-73900171	Nr2f6	0.481526	0.0310175
622	884373	chr8	74005094	74005096	chr8:74004901-74005617	Ano8	0.292756	0.0427985
623	884958	chr8	74126168	74126170	chr8:74126023-74126842	Fam129c	0.213343	0.0234636
624	884956	chr8	74126149	74126151	chr8:74126023-74126842	Fam129c	0.331686	0.0235125
625	885238	chr8	74203702	74203704	chr8:74203474-74203871	Jak3	0.357136	0.00757936
626	885240	chr8	74203730	74203732	chr8:74203474-74203871	Jak3	0.428096	0.0137377
627	841020	chr8	8660126	8660128	chr8:8659823-8661897	Efnb2	0.259897	0.0211026
628	895385	chr8	87240190	87240192	chr8:87240008-87240266	Nfix	0.825675	0.0294226
629	895389	chr8	87240256	87240258	chr8:87240008-87240266	Nfix	0.852013	0.00922923
630	895384	chr8	87240180	87240182	chr8:87240008-87240266	Nfix	0.853268	0.0173959
631	895390	chr8	87240260	87240262	chr8:87240008-87240266	Nfix	0.919518	0.036162
632	895494	chr8	87295978	87295980	chr8:87295879-87296231	Nfix	0.25919	0.0460761
633	895490	chr8	87295916	87295918	chr8:87295879-87296231	Nfix	0.281081	0.0466738
634	895491	chr8	87295931	87295933	chr8:87295879-87296231	Nfix	0.530037	0.0209798
635	895533	chr8	87308339	87308341	chr8:87308120-87308940	Nfix	0.254108	0.0285421
636	896016	chr8	87426822	87426824	chr8:87426572-87427522	Klf1	0.427578	8.79192e-05
637	898982	chr8	90304789	90304791	chr8:90304663-90305111	Zfp423	-0.338933	0.0175799
638	900402	chr8	91151314	91151316	chr8:91150997-91151813	Snx20	0.396214	0.0409146
639	900412	chr8	91151379	91151381	chr8:91150997-91151813	Snx20	0.39897	0.0284359
640	900406	chr8	91151332	91151334	chr8:91150997-91151813	Snx20	0.409718	0.00531601
641	902508	chr8	94323634	94323636	chr8:94323584-94325498	Irx3	0.240941	0.0452564
642	902506	chr8	94323617	94323619	chr8:94323584-94325498	Irx3	0.286336	0.0351445
643	904729	chr8	96703092	96703094	chr8:96702796-96703455	Mt1	0.760185	0.0319155
644	1019733	chr9	100543882	100543884	chr9:100543306-100544910	Stag1	0.576645	0.0430009
645	1026537	chr9	107280707	107280709	chr9:107280363-107280739		0.282328	0.0288076
646	1029266	chr9	108354756	108354758	chr9:108354624-108355020	Klhdc8b	0.25865	0.0253167
647	1033327	chr9	110760662	110760664	chr9:110760375-110760771	Prss50	-0.443162	0.0487323
648	1033367	chr9	110776272	110776274	chr9:110776234-110776596	Tmie	0.309856	1.87915e-05
649	1039386	chr9	117949644	117949646	chr9:117949220-117950334	Azi2	-0.536745	0.000556305
650	1041490	chr9	119311634	119311636	chr9:119311034-119312718	Acvr2b	0.550468	0.000752961
651	1045661	chr9	121698125	121698127	chr9:121698008-121698250	Hhatl	-0.361734	0.00185694
652	1045732	chr9	121748414	121748416	chr9:121748072-121748657	Ccdc13	0.204117	0.0368719
653	1045733	chr9	121748419	121748421	chr9:121748072-121748657	Ccdc13	0.310402	0.0425966
654	1046079	chr9	122026804	122026806	chr9:122026301-122027011	Snrk	0.580758	0.0156131
655	1046590	chr9	122481626	122481628	chr9:122481323-122481841	9530059O14Rik	0.344657	0.0475062
656	952708	chr9	18097053	18097055	chr9:18096419-18097058	Chordc1	0.402352	0.0433052
657	954690	chr9	20842259	20842261	chr9:20842054-20842298	Icam5	0.536608	0.026814
658	954701	chr9	20843121	20843123	chr9:20843062-20843270	Icam5	0.314087	0.0331572
659	954708	chr9	20843187	20843189	chr9:20843062-20843270	Icam5	0.386685	0.0296818
660	954711	chr9	20843241	20843243	chr9:20843062-20843270	Icam5	0.422934	0.0447634
661	954704	chr9	20843136	20843138	chr9:20843062-20843270	Icam5	0.474938	0.033324
662	955050	chr9	20986073	20986075	chr9:20986002-20986351	Pde4a	0.213307	0.0490267
663	955064	chr9	20986247	20986249	chr9:20986002-20986351	Pde4a	0.309264	0.0469583
664	957193	chr9	21855279	21855281	chr9:21854858-21856611	Elavl3	0.279673	0.015859
665	978001	chr9	49148474	49148476	chr9:49148417-49149065	Drd2	0.264027	0.0129616
666	979052	chr9	50536172	50536174	chr9:50535826-50536396	Dixdc1	0.250755	0.0390752
667	981040	chr9	53513747	53513749	chr9:53513734-53514620	Rab39	0.276785	0.0295214
668	983822	chr9	56467980	56467982	chr9:56467450-56467985	Lingo1	0.3507	0.0411636
669	983816	chr9	56467848	56467850	chr9:56467450-56467985	Lingo1	0.369589	0.0148534
670	983820	chr9	56467971	56467973	chr9:56467450-56467985	Lingo1	0.41617	0.0284488
671	992134	chr9	62993442	62993444	chr9:62991945-62994481	Skor1	0.265371	0.0307336
672	994827	chr9	65010842	65010844	chr9:65010494-65011240	Igdcc3	0.246604	0.0417236
673	995288	chr9	65238542	65238544	chr9:65238495-65239418	Kbtbd13	-0.393229	0.0493323
674	995286	chr9	65238517	65238519	chr9:65238495-65239418	Kbtbd13	-0.559788	0.00386509
675	996940	chr9	66653937	66653939	chr9:66653628-66654032		0.237883	0.0344433
676	996939	chr9	66653934	66653936	chr9:66653628-66654032		0.314402	0.0162136
677	996936	chr9	66653917	66653919	chr9:66653628-66654032		0.410951	0.0235248
678	1005952	chr9	78243437	78243439	chr9:78243407-78244094	Ddx43	0.331746	0.000218031
679	1005953	chr9	78243443	78243445	chr9:78243407-78244094	Ddx43	0.337929	0.0286731
680	1005954	chr9	78243483	78243485	chr9:78243407-78244094	Ddx43	0.391217	0.0304231
681	1137300	chr10	119989998	119990000	chr10:119989495-119990244		0.290448	0.00349871
682	1139877	chr10	121484783	121484785	chr10:121484429-121484956	Srgap1	0.292638	0.0486756
683	1073642	chr10	45205539	45205541	chr10:45205487-45206674		0.201281	0.00774693
684	1073641	chr10	45205536	45205538	chr10:45205487-45206674		0.220857	0.0381946
685	1076712	chr10	53470798	53470800	chr10:53470598-53471271	Fam184a	-0.25621	0.0103333
686	1083053	chr10	61246870	61246872	chr10:61245869-61247113	H2afy2	0.24902	0.0153702
687	1088072	chr10	66998470	66998472	chr10:66998019-67000488		0.262612	0.0102736
688	1097054	chr10	76424570	76424572	chr10:76424375-76424877	Pcbp3	0.278418	0.00050367
689	1098248	chr10	77127141	77127143	chr10:77127014-77127332		0.25361	0.0453497
690	1100197	chr10	79075195	79075197	chr10:79075026-79075237	C2cd4c	0.473353	0.0292579
691	1100195	chr10	79075100	79075102	chr10:79075026-79075237	C2cd4c	0.55252	0.0259827
692	1100196	chr10	79075175	79075177	chr10:79075026-79075237	C2cd4c	0.576511	0.0250927
693	1100192	chr10	79075078	79075080	chr10:79075026-79075237	C2cd4c	0.595767	0.0262141
694	1100733	chr10	79198301	79198303	chr10:79197827-79198908	Hcn2	0.216343	0.0181366
695	1100734	chr10	79198303	79198305	chr10:79197827-79198908	Hcn2	0.37435	0.0079237
696	1101648	chr10	79384465	79384467	chr10:79383775-79384733	Kiss1r	0.202877	0.0193444
697	1101649	chr10	79384563	79384565	chr10:79383775-79384733	Kiss1r	0.443067	0.0180602
698	1102676	chr10	79594333	79594335	chr10:79594169-79594979	Dos	0.389227	0.00836759
699	1103211	chr10	79649668	79649670	chr10:79649397-79649717	Efna2	-0.438074	0.027557
700	1103971	chr10	79803960	79803962	chr10:79803912-79805763	Adamtsl5	0.395944	0.0351083
701	1103984	chr10	79804795	79804797	chr10:79803912-79805763	Adamtsl5	0.454369	0.0482018
702	1103969	chr10	79803944	79803946	chr10:79803912-79805763	Adamtsl5	0.468269	0.0343011
703	1103982	chr10	79804776	79804778	chr10:79803912-79805763	Adamtsl5	0.493194	0.00157769
704	1103970	chr10	79803946	79803948	chr10:79803912-79805763	Adamtsl5	0.55439	0.0460096
705	1103981	chr10	79804754	79804756	chr10:79803912-79805763	Adamtsl5	0.572582	0.0292575
706	1103979	chr10	79804675	79804677	chr10:79803912-79805763	Adamtsl5	0.572741	0.0103998
707	1103980	chr10	79804692	79804694	chr10:79803912-79805763	Adamtsl5	0.572982	0.042496
708	1104713	chr10	79937969	79937971	chr10:79937969-79938445		0.348125	0.0476141
709	1105119	chr10	80024328	80024330	chr10:80023681-80024632	Rexo1	0.461954	0.02133
710	1105125	chr10	80031804	80031806	chr10:80031734-80032005	Klf16	-0.316883	0.0257325
711	1107758	chr10	80611013	80611015	chr10:80610739-80611339	Zbtb7a	-0.250305	0.0197156
712	1108014	chr10	80645667	80645669	chr10:80645615-80645924	Dapk3	0.489008	0.0478651
713	1108480	chr10	80748718	80748720	chr10:80748461-80748843	Tjp3	0.250573	0.00553026
714	1109081	chr10	80827253	80827255	chr10:80826739-80827697	4930404N11Rik	0.278155	0.00582879
715	1109604	chr10	80927478	80927480	chr10:80926952-80927486	Celf5	0.250489	0.00124856
716	1113191	chr10	84217753	84217755	chr10:84217584-84217821	Rfx4	0.368849	0.0462855
717	1113875	chr10	84850837	84850839	chr10:84849491-84851001	Btbd11	0.509071	0.0146063
718	1121830	chr10	94878036	94878038	chr10:94877020-94879729	Socs2	-0.604247	0.0249095
719	1246795	chr11	101107744	101107746	chr11:101107541-101107996	Ramp2	0.202223	0.0209433
720	1252150	chr11	103222144	103222146	chr11:103221534-103222227	Arhgap27	0.218035	0.0358987
721	1253639	chr11	104093642	104093644	chr11:104092377-104094260	Mapt	0.21103	0.0334757
722	1156786	chr11	11362231	11362233	chr11:11361982-11362329	Zpbp	0.232815	0.0101301
723	1156782	chr11	11362207	11362209	chr11:11361982-11362329	Zpbp	0.240147	0.0163942
724	1156781	chr11	11362204	11362206	chr11:11361982-11362329	Zpbp	0.242308	0.00603922
725	1156783	chr11	11362211	11362213	chr11:11361982-11362329	Zpbp	0.24708	0.00527355
726	1156787	chr11	11362241	11362243	chr11:11361982-11362329	Zpbp	0.292504	0.00768712
727	1156793	chr11	11362281	11362283	chr11:11361982-11362329	Zpbp	0.521555	0.0162565
728	1265548	chr11	114653089	114653091	chr11:114652842-114653745	Btbd17	0.29634	0.0349672
729	1265560	chr11	114653201	114653203	chr11:114652842-114653745	Btbd17	0.468943	0.0374013
730	1265553	chr11	114653140	114653142	chr11:114652842-114653745	Btbd17	0.471139	0.0239089
731	1265556	chr11	114653150	114653152	chr11:114652842-114653745	Btbd17	0.482947	0.0156122
732	1265558	chr11	114653194	114653196	chr11:114652842-114653745	Btbd17	0.485522	0.0483401
733	1265549	chr11	114653099	114653101	chr11:114652842-114653745	Btbd17	0.488959	0.0136799
734	1265559	chr11	114653198	114653200	chr11:114652842-114653745	Btbd17	0.493906	0.0106422
735	1265551	chr11	114653112	114653114	chr11:114652842-114653745	Btbd17	0.495445	0.0179854
736	1265561	chr11	114653203	114653205	chr11:114652842-114653745	Btbd17	0.500294	0.0392915
737	1265550	chr11	114653110	114653112	chr11:114652842-114653745	Btbd17	0.502773	0.00921692
738	1265552	chr11	114653126	114653128	chr11:114652842-114653745	Btbd17	0.50326	0.0238747
739	1265557	chr11	114653175	114653177	chr11:114652842-114653745	Btbd17	0.52079	0.0245607
740	1265564	chr11	114653231	114653233	chr11:114652842-114653745	Btbd17	0.523749	0.0294167
741	1265562	chr11	114653208	114653210	chr11:114652842-114653745	Btbd17	0.529801	0.0256409
742	1265555	chr11	114653148	114653150	chr11:114652842-114653745	Btbd17	0.538257	0.00976972
743	1265569	chr11	114653358	114653360	chr11:114652842-114653745	Btbd17	0.565961	0.026484
744	1265567	chr11	114653318	114653320	chr11:114652842-114653745	Btbd17	0.566168	0.019403
745	1265566	chr11	114653315	114653317	chr11:114652842-114653745	Btbd17	0.621531	0.0259927
746	1266277	chr11	115111798	115111800	chr11:115111203-115112001	Grin2c	0.518815	0.0280077
747	1267975	chr11	115664981	115664983	chr11:115664858-115665072	Caskin2	-0.303279	0.0290445
748	1267978	chr11	115665044	115665046	chr11:115664858-115665072	Caskin2	-0.414877	0.048053
749	1267973	chr11	115664961	115664963	chr11:115664858-115665072	Caskin2	-0.586703	0.0283743
750	1274335	chr11	117848486	117848488	chr11:117848105-117848672	Pgs1	0.427264	0.0184098
751	1157270	chr11	11926331	11926333	chr11:11925557-11926335	Grb10	0.238961	0.0125552
752	1282493	chr11	121017828	121017830	chr11:121017709-121018287		0.237942	0.0329701
753	1282518	chr11	121018184	121018186	chr11:121017709-121018287		0.259898	0.0164357
754	1282522	chr11	121018232	121018234	chr11:121017709-121018287		0.293141	0.0319155
755	1282494	chr11	121017834	121017836	chr11:121017709-121018287		0.297105	0.0481744
756	1282499	chr11	121017870	121017872	chr11:121017709-121018287		0.297248	0.0297392
757	1282496	chr11	121017846	121017848	chr11:121017709-121018287		0.316652	0.0291945
758	1282520	chr11	121018208	121018210	chr11:121017709-121018287		0.327074	0.0372708
759	1160753	chr11	20013075	20013077	chr11:20012373-20013196	Actr2	0.678298	0.0139474
760	1162307	chr11	21901988	21901990	chr11:21900855-21902263	Otx1	0.622029	0.0209413
761	1162848	chr11	22760656	22760658	chr11:22760385-22760709	B3gnt2	-0.308067	0.0237655
762	1163934	chr11	24064840	24064842	chr11:24064174-24064882	Bcl11a	-0.357762	0.0142682
763	1148608	chr11	3093014	3093016	chr11:3093000-3093702	Sfi1	-0.206589	0.0202717
764	1148956	chr11	3231933	3231935	chr11:3231819-3232499	Pik3ip1	0.265952	0.0262866
765	1148965	chr11	3232026	3232028	chr11:3231819-3232499	Pik3ip1	0.283376	0.0347024
766	1148989	chr11	3232306	3232308	chr11:3231819-3232499	Pik3ip1	0.479555	0.0112534
767	1168873	chr11	33413745	33413747	chr11:33413021-33413849	Ranbp17	0.232289	0.0187096
768	1168834	chr11	33413352	33413354	chr11:33413021-33413849	Ranbp17	0.251128	0.0455933
769	1168861	chr11	33413681	33413683	chr11:33413021-33413849	Ranbp17	0.282145	0.000115117
770	1168841	chr11	33413471	33413473	chr11:33413021-33413849	Ranbp17	0.283295	0.0149328
771	1168884	chr11	33413824	33413826	chr11:33413021-33413849	Ranbp17	0.300703	0.0267238
772	1168860	chr11	33413679	33413681	chr11:33413021-33413849	Ranbp17	0.303013	0.0372708
773	1168840	chr11	33413469	33413471	chr11:33413021-33413849	Ranbp17	0.340646	0.00883287
774	1168845	chr11	33413496	33413498	chr11:33413021-33413849	Ranbp17	0.398069	0.0395644
775	1168843	chr11	33413490	33413492	chr11:33413021-33413849	Ranbp17	0.412115	1.87915e-05
776	1168839	chr11	33413460	33413462	chr11:33413021-33413849	Ranbp17	0.417735	0.00556963
777	1168844	chr11	33413492	33413494	chr11:33413021-33413849	Ranbp17	0.463507	0.00919323
778	1168859	chr11	33413676	33413678	chr11:33413021-33413849	Ranbp17	0.511032	0.018256
779	1170798	chr11	35840756	35840758	chr11:35840678-35840907	Tenm2	-0.422762	0.0459351
780	1150131	chr11	3898306	3898308	chr11:3897988-3898822	Gal3st1	-0.33798	0.00681261
781	1150147	chr11	3898496	3898498	chr11:3897988-3898822	Gal3st1	-0.370478	0.0242738
782	1173405	chr11	43589534	43589536	chr11:43589321-43589842	Adra1b	0.280505	0.0437285
783	1174752	chr11	45793867	45793869	chr11:45793559-45794446	Sox30	0.348281	0.0198321
784	1174751	chr11	45793864	45793866	chr11:45793559-45794446	Sox30	0.402324	0.02219
785	1151918	chr11	4964064	4964066	chr11:4963955-4964261	Gas2l1	-0.434318	0.0381946
786	1181960	chr11	53277269	53277271	chr11:53276822-53277462	Shroom1	0.255892	0.0201099
787	1181962	chr11	53277285	53277287	chr11:53276822-53277462	Shroom1	0.434848	0.0212397
788	1181967	chr11	53277308	53277310	chr11:53276822-53277462	Shroom1	0.459281	0.0099558
789	1187951	chr11	59078087	59078089	chr11:59077563-59078123	Wnt3a	0.473372	0.0483405
790	1189030	chr11	59777708	59777710	chr11:59777352-59777744	Rasd1	0.260459	0.0476575
791	1189044	chr11	59778066	59778068	chr11:59777988-59778672	Rasd1	0.232548	0.0345226
792	1189401	chr11	59953904	59953906	chr11:59953242-59954048	Rai1	0.222501	0.0238747
793	1189408	chr11	59953983	59953985	chr11:59953242-59954048	Rai1	0.378584	0.0250861
794	1189505	chr11	59990282	59990284	chr11:59989203-59990818	Rai1	-0.275785	0.00152128
795	1201674	chr11	69779188	69779190	chr11:69778887-69780366	Cldn7	0.234493	0.0318753
796	1201673	chr11	69779184	69779186	chr11:69778887-69780366	Cldn7	0.325606	0.0163948
797	1210755	chr11	76212617	76212619	chr11:76211944-76212794	Nxn	-0.389342	0.0284978
798	1213157	chr11	77744795	77744797	chr11:77744388-77745140	Sez6	0.228692	0.0207141
799	1213152	chr11	77744771	77744773	chr11:77744388-77745140	Sez6	0.324679	0.0313371
800	1217122	chr11	80242142	80242144	chr11:80241970-80242784	Psmd11	0.609451	0.0484981
801	1219460	chr11	82745617	82745619	chr11:82744734-82745624	Unc45b	0.200125	0.02248
802	1219431	chr11	82745328	82745330	chr11:82744734-82745624	Unc45b	0.201908	0.0224447
803	1219448	chr11	82745481	82745483	chr11:82744734-82745624	Unc45b	0.21613	0.0285422
804	1219461	chr11	82745622	82745624	chr11:82744734-82745624	Unc45b	0.22479	0.0454767
805	1219449	chr11	82745486	82745488	chr11:82744734-82745624	Unc45b	0.225834	0.0491489
806	1219382	chr11	82744950	82744952	chr11:82744734-82745624	Unc45b	0.230441	0.0278734
807	1219368	chr11	82744857	82744859	chr11:82744734-82745624	Unc45b	0.247508	0.000891194
808	1219359	chr11	82744759	82744761	chr11:82744734-82745624	Unc45b	0.249079	0.00077152
809	1219430	chr11	82745316	82745318	chr11:82744734-82745624	Unc45b	0.26778	0.0169982
810	1219451	chr11	82745498	82745500	chr11:82744734-82745624	Unc45b	0.276757	0.019403
811	1219428	chr11	82745307	82745309	chr11:82744734-82745624	Unc45b	0.291336	0.00283932
812	1219363	chr11	82744827	82744829	chr11:82744734-82745624	Unc45b	0.489351	0.0384298
813	1223638	chr11	86171924	86171926	chr11:86170781-86171926	Med13	-0.224217	0.0122604
814	1226251	chr11	87983265	87983267	chr11:87983148-87983574	Cuedc1	0.267374	0.0425388
815	1226260	chr11	87983394	87983396	chr11:87983148-87983574	Cuedc1	0.333084	0.044992
816	1226249	chr11	87983237	87983239	chr11:87983148-87983574	Cuedc1	0.372562	0.0126467
817	1156177	chr11	9050458	9050460	chr11:9050403-9050649		-0.336155	0.0308913
818	1232573	chr11	95063505	95063507	chr11:95063404-95063793		0.254368	0.032394
819	1232566	chr11	95063440	95063442	chr11:95063404-95063793		0.439512	0.0114072
820	1235738	chr11	96207107	96207109	chr11:96206967-96207587	Hoxb3	0.308702	0.0155548
821	1241559	chr11	98407048	98407050	chr11:98406993-98407432	Ikzf3	0.206458	0.0115726
822	1242158	chr11	98629645	98629647	chr11:98629458-98629807	Nr1d1	0.27308	0.0214489
823	1354547	chr12	110291784	110291786	chr12:110290537-110292092	Begain	0.248663	0.0108168
824	1354549	chr12	110291801	110291803	chr12:110290537-110292092	Begain	0.294396	0.0189746
825	1357036	chr12	112088587	112088589	chr12:112088284-112088936	Zfp839	0.604948	0.01198
826	1357880	chr12	112509495	112509497	chr12:112509272-112510208	Amn	-0.535503	0.0230825
827	1357967	chr12	112513786	112513788	chr12:112512304-112514119	Amn	0.259804	0.0212998
828	1358632	chr12	112724062	112724064	chr12:112723361-112724212	Gm266	0.428995	0.00644024
829	1359029	chr12	112909956	112909958	chr12:112908748-112910720	Ckb	0.245106	0.0201604
830	1361187	chr12	113916875	113916877	chr12:113916810-113917907	Zbtb42	-0.241354	0.0232743
831	1361584	chr12	114040952	114040954	chr12:114040521-114041032		0.264071	0.0247693
832	1361588	chr12	114040964	114040966	chr12:114040521-114041032		0.349455	0.00758351
833	1290123	chr12	14157045	14157047	chr12:14156488-14157450	Fam84a	0.300889	0.0111777
834	1290124	chr12	14157088	14157090	chr12:14156488-14157450	Fam84a	0.310173	0.0062684
835	1290113	chr12	14156757	14156759	chr12:14156488-14157450	Fam84a	0.40957	0.0304877
836	1290111	chr12	14156728	14156730	chr12:14156488-14157450	Fam84a	0.419158	0.00403575
837	1292486	chr12	17999775	17999777	chr12:17999394-18000496		0.210879	0.00324964
838	1292485	chr12	17999768	17999770	chr12:17999394-18000496		0.222766	0.0109663
839	1292625	chr12	18142841	18142843	chr12:18142378-18143236		0.406202	0.00471564
840	1292620	chr12	18142792	18142794	chr12:18142378-18143236		0.457372	0.04226
841	1292844	chr12	18394743	18394745	chr12:18394007-18394852		0.267137	0.00169999
842	1292828	chr12	18394533	18394535	chr12:18394007-18394852		0.4965	0.0275105
843	1293148	chr12	18859695	18859697	chr12:18859323-18860033		0.29	0.0238477
844	1293150	chr12	18859706	18859708	chr12:18859323-18860033		0.518095	0.0369775
845	1293357	chr12	19181735	19181737	chr12:19181574-19182252		0.257051	0.0088252
846	1293338	chr12	19181588	19181590	chr12:19181574-19182252		0.294504	0.00537922
847	1293339	chr12	19181595	19181597	chr12:19181574-19182252		0.30464	0.0104341
848	1293504	chr12	19294415	19294417	chr12:19294049-19294960		0.204876	0.0330501
849	1293548	chr12	19294835	19294837	chr12:19294049-19294960		0.262306	0.049133
850	1293526	chr12	19294606	19294608	chr12:19294049-19294960		0.276964	0.0349379
851	1293525	chr12	19294604	19294606	chr12:19294049-19294960		0.328262	0.0252503
852	1293527	chr12	19294615	19294617	chr12:19294049-19294960		0.376955	0.0449942
853	1293629	chr12	19393915	19393917	chr12:19393396-19394249		0.323177	0.0143313
854	1294153	chr12	20077945	20077947	chr12:20077187-20078043		0.351325	0.0085219
855	1294148	chr12	20077912	20077914	chr12:20077187-20078043		0.356945	0.0013592
856	1294209	chr12	20202648	20202650	chr12:20202221-20203329		0.229573	0.0301354
857	1294446	chr12	20318481	20318483	chr12:20317818-20318677		0.256192	0.0306452
858	1294418	chr12	20318154	20318156	chr12:20317818-20318677		0.374316	0.0339307
859	1294431	chr12	20318257	20318259	chr12:20317818-20318677		0.380743	0.00527368
860	1294501	chr12	20421557	20421559	chr12:20421248-20422356		0.229417	0.0430883
861	1294500	chr12	20421537	20421539	chr12:20421248-20422356		0.25419	0.0193393
862	1294532	chr12	20421833	20421835	chr12:20421248-20422356		0.397036	0.0317627
863	1294494	chr12	20421447	20421449	chr12:20421248-20422356		0.44369	0.0447779
864	1294899	chr12	20926651	20926653	chr12:20926270-20927392		0.261752	0.0195535
865	1295024	chr12	20996791	20996793	chr12:20996063-20997166		0.281988	0.0402923
866	1295027	chr12	20996817	20996819	chr12:20996063-20997166		0.298265	0.0382454
867	1295025	chr12	20996804	20996806	chr12:20996063-20997166		0.328841	0.0160425
868	1296067	chr12	22086909	22086911	chr12:22086328-22087057		0.261331	0.0213777
869	1296053	chr12	22086706	22086708	chr12:22086328-22087057		0.30575	0.0042837
870	1296510	chr12	23255548	23255550	chr12:23254980-23255834		0.269786	0.0350385
871	1296524	chr12	23255710	23255712	chr12:23254980-23255834		0.308265	0.0304877
872	1296727	chr12	24319599	24319601	chr12:24319033-24319840		0.391362	0.000772742
873	1296708	chr12	24319378	24319380	chr12:24319033-24319840		0.48295	0.0447327
874	1296713	chr12	24319449	24319451	chr12:24319033-24319840		0.509074	0.00662888
875	1296820	chr12	24485558	24485560	chr12:24485204-24486056		0.268428	0.00367097
876	1299584	chr12	29237076	29237078	chr12:29236896-29237259		0.288087	0.00254099
877	1299585	chr12	29237098	29237100	chr12:29236896-29237259		0.31555	7.53916e-05
878	1299586	chr12	29237103	29237105	chr12:29236896-29237259		0.369858	0.0378974
879	1302034	chr12	33064193	33064195	chr12:33063599-33064830	2010109K11Rik	0.336761	0.0362971
880	1284408	chr12	3960314	3960316	chr12:3959901-3960450	Pomc	0.458175	0.0232244
881	1308207	chr12	50486638	50486640	chr12:50484064-50486795	Foxg1	0.262179	0.0374695
882	1308202	chr12	50486599	50486601	chr12:50484064-50486795	Foxg1	0.371875	0.0446162
883	1308200	chr12	50486586	50486588	chr12:50484064-50486795	Foxg1	0.404576	0.036393
884	1308204	chr12	50486607	50486609	chr12:50484064-50486795	Foxg1	0.410084	0.0331897
885	1308198	chr12	50486569	50486571	chr12:50484064-50486795	Foxg1	0.546549	0.0385828
886	1311999	chr12	56701799	56701801	chr12:56699824-56701801	Insm2	0.206033	0.00103256
887	1311954	chr12	56701321	56701323	chr12:56699824-56701801	Insm2	0.21544	0.00133187
888	1311953	chr12	56701316	56701318	chr12:56699824-56701801	Insm2	0.240671	0.0110085
889	1311900	chr12	56700776	56700778	chr12:56699824-56701801	Insm2	0.240976	0.0406593
890	1311884	chr12	56700653	56700655	chr12:56699824-56701801	Insm2	0.252262	0.0290607
891	1311992	chr12	56701725	56701727	chr12:56699824-56701801	Insm2	0.266424	0.00550362
892	1311994	chr12	56701745	56701747	chr12:56699824-56701801	Insm2	0.285921	0.0129553
893	1311898	chr12	56700758	56700760	chr12:56699824-56701801	Insm2	0.295436	0.0409581
894	1311922	chr12	56700959	56700961	chr12:56699824-56701801	Insm2	0.30866	0.0130236
895	1311936	chr12	56701142	56701144	chr12:56699824-56701801	Insm2	0.354807	0.00407805
896	1311879	chr12	56700629	56700631	chr12:56699824-56701801	Insm2	0.371153	0.0457159
897	1312482	chr12	57620938	57620940	chr12:57620867-57621130	Sfta3-ps	0.33306	0.00253832
898	1312480	chr12	57620905	57620907	chr12:57620867-57621130	Sfta3-ps	0.481526	0.00356346
899	1313633	chr12	58677453	58677455	chr12:58676925-58677593	4921506M07Rik	0.320276	0.00136671
900	1313640	chr12	58677512	58677514	chr12:58676925-58677593	4921506M07Rik	0.340694	0.00564069
901	1322294	chr12	74214132	74214134	chr12:74212827-74214151	Six4	0.236604	0.000480012
902	1322287	chr12	74214051	74214053	chr12:74212827-74214151	Six4	-0.244873	0.00067913
903	1325063	chr12	77426141	77426143	chr12:77425692-77426156	Akap5	0.236992	0.00316659
904	1325064	chr12	77426145	77426147	chr12:77425692-77426156	Akap5	0.274887	0.00266223
905	1328589	chr12	81269370	81269372	chr12:81269316-81269618	Actn1	0.459312	0.0112061
906	1328601	chr12	81269525	81269527	chr12:81269316-81269618	Actn1	0.507635	0.0211115
907	1337283	chr12	88223116	88223118	chr12:88222717-88225884	6430527G18Rik	-0.211339	0.0232552
908	1337279	chr12	88223052	88223054	chr12:88222717-88225884	6430527G18Rik	-0.337963	0.0125725
909	1337277	chr12	88222993	88222995	chr12:88222717-88225884	6430527G18Rik	-0.380855	0.0297325
910	1337284	chr12	88223143	88223145	chr12:88222717-88225884	6430527G18Rik	-0.414567	0.0149806
911	1337272	chr12	88222898	88222900	chr12:88222717-88225884	6430527G18Rik	-0.461423	0.0128237
912	1337274	chr12	88222909	88222911	chr12:88222717-88225884	6430527G18Rik	-0.476242	0.0478161
913	1337271	chr12	88222886	88222888	chr12:88222717-88225884	6430527G18Rik	-0.488239	0.0308742
914	1337273	chr12	88222901	88222903	chr12:88222717-88225884	6430527G18Rik	-0.503756	0.0295328
915	1337268	chr12	88222849	88222851	chr12:88222717-88225884	6430527G18Rik	-0.509624	0.0456839
916	1337270	chr12	88222858	88222860	chr12:88222717-88225884	6430527G18Rik	-0.544838	0.0473521
917	1442492	chr13	113778066	113778068	chr13:113777684-113778530	Ccno	0.599758	0.0131354
918	1376633	chr13	24372417	24372419	chr13:24372289-24373267	Lrrc16a	-0.225	0.0163674
919	1376630	chr13	24372338	24372340	chr13:24372289-24373267	Lrrc16a	-0.402944	0.0176972
920	1380961	chr13	31899771	31899773	chr13:31899051-31900642	Foxc1	0.28673	0.0414171
921	1382697	chr13	35086019	35086021	chr13:35085601-35086025	Eci2	0.570838	0.0487576
922	1383639	chr13	36818485	36818487	chr13:36818397-36818602	Nrn1	-0.452648	0.0378867
923	1383638	chr13	36818465	36818467	chr13:36818397-36818602	Nrn1	-0.577929	0.00816548
924	1385101	chr13	38437982	38437984	chr13:38436931-38438624	Bmp6	0.274447	0.031959
925	1389342	chr13	43711254	43711256	chr13:43711196-43711664	Rnf182	-0.331553	0.0437949
926	1394555	chr13	48758672	48758674	chr13:48758443-48759000	Barx1	0.263106	0.00667304
927	1396470	chr13	50513401	50513403	chr13:50513165-50513490	Fbxw17	0.334573	0.0364231
928	1398675	chr13	52733707	52733709	chr13:52733442-52733737	Syk	-0.453208	0.00724148
929	1399897	chr13	53567707	53567709	chr13:53567658-53568268	Msx2	0.317834	0.0131164
930	1400766	chr13	54398811	54398813	chr13:54398043-54398813		0.306061	0.00183555
931	1402423	chr13	55098609	55098611	chr13:55098546-55098786	Unc5a	-0.382639	0.0198602
932	1402421	chr13	55098578	55098580	chr13:55098546-55098786	Unc5a	-0.415017	0.0191795
933	1402422	chr13	55098587	55098589	chr13:55098546-55098786	Unc5a	-0.425672	0.0283266
934	1402874	chr13	55311834	55311836	chr13:55311366-55314112	Nsd1	0.258702	0.0147888
935	1402871	chr13	55311808	55311810	chr13:55311366-55314112	Nsd1	0.294048	0.00137195
936	1402885	chr13	55311904	55311906	chr13:55311366-55314112	Nsd1	0.318483	0.027794
937	1403742	chr13	55589358	55589360	chr13:55588682-55589515	Dbn1	0.248588	0.0074798
938	1403735	chr13	55589318	55589320	chr13:55588682-55589515	Dbn1	0.32465	0.00885216
939	1404647	chr13	55927061	55927063	chr13:55926839-55928007	Pitx1	0.202579	0.0385828
940	1405494	chr13	56323616	56323618	chr13:56322988-56323910	4930550C17Rik	-0.230301	0.0369254
941	1413572	chr13	65453592	65453594	chr13:65453072-65453612		0.272003	0.0152878
942	1413571	chr13	65453584	65453586	chr13:65453072-65453612		0.308335	0.00137195
943	1413570	chr13	65453582	65453584	chr13:65453072-65453612		0.44317	0.0294538
944	1431679	chr13	99124630	99124632	chr13:99124217-99126114	Foxd1	0.522598	0.0221436
945	1512051	chr14	118536317	118536319	chr14:118535919-118536781	Gpr180	0.442716	0.0408853
946	1450140	chr14	13655568	13655570	chr14:13654333-13655738	Cadps	0.203555	0.0154436
947	1454505	chr14	21514962	21514964	chr14:21514128-21515088	Fut11	-0.214289	0.0265911
948	1458155	chr14	26426401	26426403	chr14:26426218-26427681	Zmiz1	0.240648	0.0491489
949	1458225	chr14	26427316	26427318	chr14:26426218-26427681	Zmiz1	0.280264	0.0338767
950	1458221	chr14	26427291	26427293	chr14:26426218-26427681	Zmiz1	0.285292	0.023065
951	1464871	chr14	34164627	34164629	chr14:34164280-34164706	Arhgap22	0.349636	0.0220528
952	1464860	chr14	34164394	34164396	chr14:34164280-34164706	Arhgap22	0.400188	0.0457796
953	1478472	chr14	56381095	56381097	chr14:56380815-56381716	Ltb4r2	0.477159	0.0346831
954	1479735	chr14	57484092	57484094	chr14:57483815-57484144		0.247751	0.0296828
955	1479737	chr14	57484099	57484101	chr14:57483815-57484144		0.26357	0.0349615
956	1479736	chr14	57484097	57484099	chr14:57483815-57484144		0.264379	0.0273826
957	1479738	chr14	57484130	57484132	chr14:57483815-57484144		0.309922	0.00273192
958	1480553	chr14	58161397	58161399	chr14:58161179-58161493	Il17d	-0.373759	0.000550306
959	1482368	chr14	60705553	60705555	chr14:60705472-60705740	Atp8a2	0.339129	0.00982621
960	1487779	chr14	66572585	66572587	chr14:66572350-66572801	Scara3	0.203613	0.00592449
961	1487791	chr14	66572698	66572700	chr14:66572350-66572801	Scara3	0.213836	0.0313457
962	1488590	chr14	67528937	67528939	chr14:67528914-67530166	Pnma2	0.482985	0.0120509
963	1497008	chr14	77556721	77556723	chr14:77556099-77557644	Enox1	0.273543	0.026143
964	1498295	chr14	79131661	79131663	chr14:79131618-79132915		0.242169	0.0377643
965	1500702	chr14	84846946	84846948	chr14:84845626-84847836	Pcdh17	0.283965	0.00624015
966	1500704	chr14	84846962	84846964	chr14:84845626-84847836	Pcdh17	0.315114	0.0192481
967	1500701	chr14	84846944	84846946	chr14:84845626-84847836	Pcdh17	0.340615	0.0354723
968	1593604	chr15	100325749	100325751	chr15:100325212-100325934	Csrnp2	0.500395	0.0225235
969	1594667	chr15	100814241	100814243	chr15:100814188-100814463	Scn8a	0.61484	0.0171126
970	1594665	chr15	100814232	100814234	chr15:100814188-100814463	Scn8a	0.63779	0.0421808
971	1594666	chr15	100814238	100814240	chr15:100814188-100814463	Scn8a	0.664588	0.0327017
972	1594668	chr15	100814272	100814274	chr15:100814188-100814463	Scn8a	0.667025	0.0477277
973	1594664	chr15	100814226	100814228	chr15:100814188-100814463	Scn8a	0.670026	0.0391586
974	1597491	chr15	102186364	102186366	chr15:102185952-102186723		0.333353	0.0421796
975	1598483	chr15	102765489	102765491	chr15:102765375-102765657		0.615556	0.0158532
976	1534527	chr15	37209333	37209335	chr15:37209204-37209479	Grhl2	0.307505	0.0238995
977	1539826	chr15	51871801	51871803	chr15:51871576-51872127	Aard	0.466894	0.0175245
978	1519585	chr15	6336350	6336352	chr15:6336350-6336893	Dab2	0.653168	0.0308742
979	1547801	chr15	68090314	68090316	chr15:68089882-68090728	Zfat	-0.201704	0.0308175
980	1555402	chr15	76353907	76353909	chr15:76352434-76354319	Scrt1	0.284394	0.0389389
981	1555405	chr15	76353951	76353953	chr15:76352434-76354319	Scrt1	0.29542	0.0285603
982	1558152	chr15	77950536	77950538	chr15:77950027-77950615	Cacng2	0.203707	0.0379133
983	1558131	chr15	77950266	77950268	chr15:77950027-77950615	Cacng2	0.301942	0.0445653
984	1563637	chr15	80004478	80004480	chr15:80003668-80004712	Mgat3	0.278493	0.0177488
985	1567173	chr15	82037654	82037656	chr15:82037588-82038319	Shisa8	0.502665	0.0362971
986	1567177	chr15	82037703	82037705	chr15:82037588-82038319	Shisa8	0.573153	0.0152463
987	1567182	chr15	82037727	82037729	chr15:82037588-82038319	Shisa8	0.574	0.0427016
988	1567181	chr15	82037724	82037726	chr15:82037588-82038319	Shisa8	0.617759	0.0305424
989	1567179	chr15	82037711	82037713	chr15:82037588-82038319	Shisa8	0.622316	0.0263816
990	1567176	chr15	82037692	82037694	chr15:82037588-82038319	Shisa8	0.669892	0.02248
991	1567172	chr15	82037638	82037640	chr15:82037588-82038319	Shisa8	0.67317	0.0199013
992	1567178	chr15	82037706	82037708	chr15:82037588-82038319	Shisa8	0.708483	0.0225868
993	1567174	chr15	82037663	82037665	chr15:82037588-82038319	Shisa8	0.711551	0.0496608
994	1567175	chr15	82037665	82037667	chr15:82037588-82038319	Shisa8	0.738706	0.00924217
995	1570539	chr15	84062688	84062690	chr15:84062342-84062763	Parvb	0.357031	0.0359595
996	1571215	chr15	84493672	84493674	chr15:84493564-84493870		0.272496	0.00914417
997	1571882	chr15	84753613	84753615	chr15:84753391-84754498	Nup50	0.353282	0.0126559
998	1574088	chr15	85863938	85863940	chr15:85862895-85864629	Celsr1	0.3488	0.013012
999	1578505	chr15	89284662	89284664	chr15:89284080-89284757	Mapk8ip2	0.304089	0.0330602
1000	1583517	chr15	95059290	95059292	chr15:95059260-95059683	Nell2	-0.326581	0.0325829
1001	1583531	chr15	95059543	95059545	chr15:95059260-95059683	Nell2	-0.384762	0.0108965
1002	1585207	chr15	96471826	96471828	chr15:96471453-96473475	Slc38a1	0.239713	0.0268777
1003	1591374	chr15	99256470	99256472	chr15:99256199-99256481	Nckap5l	-0.392283	0.0170203
1004	1610499	chr16	17278126	17278128	chr16:17276317-17278252	Tmem191c	0.368574	0.0125586
1005	1610500	chr16	17278136	17278138	chr16:17276317-17278252	Tmem191c	0.430808	0.00552413
1006	1613224	chr16	18621844	18621846	chr16:18620835-18621907	Gp1bb	0.202267	0.0245543
1007	1613223	chr16	18621833	18621835	chr16:18620835-18621907	Gp1bb	0.339036	0.00808338
1008	1615430	chr16	20693328	20693330	chr16:20693296-20693711		0.254619	0.0100511
1009	1622620	chr16	30601039	30601041	chr16:30599702-30601424	Fam43a	-0.232276	0.0422895
1010	1622635	chr16	30601189	30601191	chr16:30599702-30601424	Fam43a	-0.335548	0.0181572
1011	1622629	chr16	30601122	30601124	chr16:30599702-30601424	Fam43a	-0.354434	0.0286858
1012	1622633	chr16	30601156	30601158	chr16:30599702-30601424	Fam43a	-0.383121	0.0450086
1013	1623467	chr16	31429411	31429413	chr16:31428811-31430122	Bdh1	0.20974	0.0409845
1014	1623435	chr16	31428854	31428856	chr16:31428811-31430122	Bdh1	0.295715	0.0418594
1015	1623476	chr16	31429793	31429795	chr16:31428811-31430122	Bdh1	0.31105	0.00277158
1016	1623482	chr16	31429849	31429851	chr16:31428811-31430122	Bdh1	0.328454	0.00033721
1017	1623477	chr16	31429798	31429800	chr16:31428811-31430122	Bdh1	0.332727	0.00624015
1018	1623481	chr16	31429841	31429843	chr16:31428811-31430122	Bdh1	0.334951	0.0105279
1019	1623480	chr16	31429826	31429828	chr16:31428811-31430122	Bdh1	0.339095	0.00180091
1020	1601490	chr16	4679231	4679233	chr16:4679141-4679355	Coro7	0.316965	0.0106597
1021	1651012	chr16	89867840	89867842	chr16:89867707-89867926	Tiam1	-0.308289	0.00747685
1022	1651609	chr16	90144384	90144386	chr16:90142647-90144592	Gm10789	0.250771	0.00614208
1023	1660253	chr16	96381165	96381167	chr16:96380700-96381341	Lca5l	0.239936	0.00253314
1024	1660260	chr16	96381246	96381248	chr16:96380700-96381341	Lca5l	0.285703	0.0390234
1025	1660259	chr16	96381237	96381239	chr16:96380700-96381341	Lca5l	0.296958	0.0292875
1026	1660249	chr16	96381139	96381141	chr16:96380700-96381341	Lca5l	0.329149	0.00687224
1027	1660248	chr16	96381137	96381139	chr16:96380700-96381341	Lca5l	0.361794	0.0201995
1028	1660250	chr16	96381147	96381149	chr16:96380700-96381341	Lca5l	0.363482	0.00189918
1029	1660233	chr16	96380887	96380889	chr16:96380700-96381341	Lca5l	0.410819	0.00894599
1030	1669701	chr17	14340657	14340659	chr17:14339993-14340920	Dact2	-0.449957	0.0392308
1031	1671383	chr17	15968180	15968182	chr17:15967507-15968230		0.277509	0.0249461
1032	1676983	chr17	24670458	24670460	chr17:24670141-24670787	Rab26	0.313012	0.040098
1033	1681725	chr17	26576166	26576168	chr17:26575621-26576296	Neurl1b	0.212559	0.0148402
1034	1681727	chr17	26576176	26576178	chr17:26575621-26576296	Neurl1b	0.258745	0.047034
1035	1681721	chr17	26576143	26576145	chr17:26575621-26576296	Neurl1b	0.310946	0.032536
1036	1689326	chr17	29574314	29574316	chr17:29574232-29574469		0.395203	0.0315653
1037	1689327	chr17	29574347	29574349	chr17:29574232-29574469		0.397016	0.00741634
1038	1689330	chr17	29574373	29574375	chr17:29574232-29574469		0.427773	0.0267054
1039	1689958	chr17	29797597	29797599	chr17:29797432-29798008	Ftsjd2	0.446892	0.000601744
1040	1695818	chr17	34048850	34048852	chr17:34048518-34048958	Daxx	-0.399042	0.0262141
1041	1695819	chr17	34048861	34048863	chr17:34048518-34048958	Daxx	-0.41937	0.00780286
1042	1696116	chr17	34088486	34088488	chr17:34088171-34088545	B3galt4	0.477025	0.0188808
1043	1703105	chr17	37187703	37187705	chr17:37187578-37188147	Gabbr1	0.347619	0.0369574
1044	1703124	chr17	37188030	37188032	chr17:37187578-37188147	Gabbr1	0.386836	0.0350316
1045	1703132	chr17	37188130	37188132	chr17:37187578-37188147	Gabbr1	0.405704	0.0154585
1046	1703114	chr17	37187859	37187861	chr17:37187578-37188147	Gabbr1	0.406385	0.0281935
1047	1703127	chr17	37188066	37188068	chr17:37187578-37188147	Gabbr1	0.416971	0.0463301
1048	1703125	chr17	37188040	37188042	chr17:37187578-37188147	Gabbr1	0.431799	0.0460761
1049	1703126	chr17	37188050	37188052	chr17:37187578-37188147	Gabbr1	0.469998	0.0444305
1050	1703129	chr17	37188094	37188096	chr17:37187578-37188147	Gabbr1	0.498567	0.0470562
1051	1704072	chr17	39981150	39981152	chr17:39980113-39983291	Rn45s	0.203003	0.000454134
1052	1704111	chr17	39981587	39981589	chr17:39980113-39983291	Rn45s	0.204503	0.024689
1053	1704208	chr17	39982552	39982554	chr17:39980113-39983291	Rn45s	0.231762	0.0330487
1054	1710063	chr17	46582320	46582322	chr17:46581973-46582460	Ttbk1	0.39185	0.00148267
1055	1710054	chr17	46582109	46582111	chr17:46581973-46582460	Ttbk1	0.423473	0.00325686
1056	1710066	chr17	46582348	46582350	chr17:46581973-46582460	Ttbk1	0.42557	0.0020906
1057	1710808	chr17	46766325	46766327	chr17:46765761-46766514	Ptk7	0.30354	5.63796e-05
1058	1713327	chr17	47809661	47809663	chr17:47809349-47809778	Usp49	0.221202	0.0376368
1059	1713318	chr17	47809536	47809538	chr17:47809349-47809778	Usp49	0.239236	0.046096
1060	1713317	chr17	47809533	47809535	chr17:47809349-47809778	Usp49	0.294585	0.0227077
1061	1713319	chr17	47809549	47809551	chr17:47809349-47809778	Usp49	0.342598	0.0346095
1062	1713315	chr17	47809515	47809517	chr17:47809349-47809778	Usp49	0.346699	0.000216608
1063	1713313	chr17	47809509	47809511	chr17:47809349-47809778	Usp49	0.347362	8.09222e-05
1064	1714233	chr17	48168665	48168667	chr17:48168510-48168872		0.402343	0.00205442
1065	1715582	chr17	49754605	49754607	chr17:49754338-49754776	Kif6	0.208354	0.0390192
1066	1717111	chr17	51952830	51952832	chr17:51951952-51952974	Satb1	0.24448	0.0358664
1067	1717083	chr17	51952486	51952488	chr17:51951952-51952974	Satb1	0.266508	0.0444272
1068	1719342	chr17	56219070	56219072	chr17:56218715-56219297	Hdgfrp2	0.690736	0.00718224
1069	1720707	chr17	56615427	56615429	chr17:56615115-56616050	Ptprs	0.237906	0.00982621
1070	1721981	chr17	57074903	57074905	chr17:57074474-57075289	Mllt1	0.346761	0.027429
1071	1722559	chr17	57390011	57390013	chr17:57389998-57390248	Trip10	0.205397	0.0479878
1072	1663676	chr17	6270333	6270335	chr17:6270324-6271112	Tmem181a	0.218964	0.0325638
1073	1663947	chr17	6493185	6493187	chr17:6493102-6493462		0.387019	0.00307392
1074	1730475	chr17	70319701	70319703	chr17:70319660-70319963		0.406071	0.00302133
1075	1730992	chr17	71167502	71167504	chr17:71167398-71167752	Dlgap1	0.355369	0.04162
1076	1730995	chr17	71167525	71167527	chr17:71167398-71167752	Dlgap1	0.360148	0.0288418
1077	1730987	chr17	71167463	71167465	chr17:71167398-71167752	Dlgap1	0.372724	0.015481
1078	1734171	chr17	74396902	74396904	chr17:74396795-74397262	Srd5a2	0.564031	0.0150116
1079	1734164	chr17	74396812	74396814	chr17:74396795-74397262	Srd5a2	0.628072	0.00638229
1080	1734172	chr17	74396930	74396932	chr17:74396795-74397262	Srd5a2	0.654798	0.000912419
1081	1734165	chr17	74396814	74396816	chr17:74396795-74397262	Srd5a2	0.683021	0.00125732
1082	1734166	chr17	74396824	74396826	chr17:74396795-74397262	Srd5a2	0.684633	0.0050258
1083	1737118	chr17	79754206	79754208	chr17:79753761-79755329	Cdc42ep3	-0.693125	0.0155959
1084	1738620	chr17	80976832	80976834	chr17:80976555-80976852		0.243775	0.0107406
1085	1743549	chr17	86087552	86087554	chr17:86086383-86087953	Six2	0.216931	0.0155058
1086	1748521	chr17	91487886	91487888	chr17:91487264-91488118	Nrxn1	0.278275	0.0276155
1087	1748510	chr17	91487803	91487805	chr17:91487264-91488118	Nrxn1	0.325861	0.0453136
1088	1754318	chr18	11054567	11054569	chr18:11054057-11055227	Gata6	-0.340915	0.0280077
1089	1754362	chr18	11054954	11054956	chr18:11054057-11055227	Gata6	-0.358652	0.0387206
1090	1754350	chr18	11054869	11054871	chr18:11054057-11055227	Gata6	-0.367283	0.0062426
1091	1754356	chr18	11054900	11054902	chr18:11054057-11055227	Gata6	-0.367302	0.0367974
1092	1754341	chr18	11054783	11054785	chr18:11054057-11055227	Gata6	-0.386905	0.0222336
1093	1764070	chr18	32070511	32070513	chr18:32070112-32071012	Sft2d3	0.419555	0.0336551
1094	1779828	chr18	52928014	52928016	chr18:52927754-52928643	Sncaip	0.216924	0.0145033
1095	1799940	chr18	77098812	77098814	chr18:77097369-77099249	Skor2	0.226333	0.0228581
1096	1804196	chr18	81184116	81184118	chr18:81182272-81184702	Sall3	0.202748	0.0441857
1097	1804096	chr18	81183000	81183002	chr18:81182272-81184702	Sall3	0.242185	0.0435271
1098	1827571	chr19	16511228	16511230	chr19:16510833-16511390	Gna14	0.228128	0.0411307
1099	1827574	chr19	16511245	16511247	chr19:16510833-16511390	Gna14	0.230924	0.0108002
1100	1831558	chr19	23967736	23967738	chr19:23967228-23968320	Apba1	0.373574	0.0354377
1101	1833888	chr19	25746725	25746727	chr19:25746473-25746981	Dmrt2	0.641151	0.0085539
1102	1837657	chr19	30614252	30614254	chr19:30613935-30614289	Ppp1r2-ps3	0.241304	0.0235434
1103	1845228	chr19	40947873	40947875	chr19:40947623-40948039	E030044B06Rik	0.239004	0.0421808
1104	1853009	chr19	45309513	45309515	chr19:45307989-45310154	Lbx1	0.376182	0.0177112
1105	1854904	chr19	46383478	46383480	chr19:46383450-46383812	Nfkb2	0.316183	8.57009e-05
1106	1854905	chr19	46383487	46383489	chr19:46383450-46383812	Nfkb2	0.34813	0.0261913
1107	1812292	chr19	4712276	4712278	chr19:4711753-4712638	Spnb3	0.242551	0.0494486
1108	1812258	chr19	4712037	4712039	chr19:4711753-4712638	Spnb3	0.256693	0.0179072
1109	1812261	chr19	4712088	4712090	chr19:4711753-4712638	Spnb3	0.26896	0.0261106
1110	1812266	chr19	4712104	4712106	chr19:4711753-4712638	Spnb3	0.26941	0.0334766
1111	1812263	chr19	4712094	4712096	chr19:4711753-4712638	Spnb3	0.27025	0.0136799
1112	1812262	chr19	4712090	4712092	chr19:4711753-4712638	Spnb3	0.272009	0.0421898
1113	1812290	chr19	4712251	4712253	chr19:4711753-4712638	Spnb3	0.274557	0.0244033
1114	1812294	chr19	4712285	4712287	chr19:4711753-4712638	Spnb3	0.291065	0.0264486
1115	1812285	chr19	4712219	4712221	chr19:4711753-4712638	Spnb3	0.305764	0.0497457
1116	1812260	chr19	4712084	4712086	chr19:4711753-4712638	Spnb3	0.309716	0.0142027
1117	1812286	chr19	4712232	4712234	chr19:4711753-4712638	Spnb3	0.310514	0.0135084
1118	1812283	chr19	4712202	4712204	chr19:4711753-4712638	Spnb3	0.322789	0.00675298
1119	1812300	chr19	4712376	4712378	chr19:4711753-4712638	Spnb3	0.32599	0.0153383
1120	1812267	chr19	4712109	4712111	chr19:4711753-4712638	Spnb3	0.34271	0.00880195
1121	1812232	chr19	4711802	4711804	chr19:4711753-4712638	Spnb3	0.353959	0.04893
1122	1812303	chr19	4712389	4712391	chr19:4711753-4712638	Spnb3	0.374626	0.0399322
1123	1812308	chr19	4712438	4712440	chr19:4711753-4712638	Spnb3	0.383617	0.0224453
1124	1812307	chr19	4712430	4712432	chr19:4711753-4712638	Spnb3	0.41785	0.0369765
1125	1812299	chr19	4712372	4712374	chr19:4711753-4712638	Spnb3	0.449511	0.0301225
1126	1812298	chr19	4712363	4712365	chr19:4711753-4712638	Spnb3	0.467837	0.0107166
1127	1812306	chr19	4712427	4712429	chr19:4711753-4712638	Spnb3	0.519885	0.0156676
1128	1812304	chr19	4712395	4712397	chr19:4711753-4712638	Spnb3	0.573224	0.0173649
1129	1856897	chr19	47328238	47328240	chr19:47327544-47328308	Neurl1a	0.359375	0.00232065
1130	1857045	chr19	47388560	47388562	chr19:47388515-47388857	Sh3pxd2a	0.232755	0.0222575
1131	1857057	chr19	47388769	47388771	chr19:47388515-47388857	Sh3pxd2a	0.599586	0.0462091
1132	1857058	chr19	47388779	47388781	chr19:47388515-47388857	Sh3pxd2a	0.662621	0.0279326
1133	1857060	chr19	47388802	47388804	chr19:47388515-47388857	Sh3pxd2a	0.66783	0.0102091
1134	1857059	chr19	47388792	47388794	chr19:47388515-47388857	Sh3pxd2a	0.671576	0.035717
1135	1857055	chr19	47388753	47388755	chr19:47388515-47388857	Sh3pxd2a	0.691269	0.0476023
1136	1857056	chr19	47388767	47388769	chr19:47388515-47388857	Sh3pxd2a	0.714083	0.0392915
1137	1813593	chr19	5117520	5117522	chr19:5117398-5118509	Klc2	-0.2386	0.0264574
1138	1860894	chr19	53751556	53751558	chr19:53750823-53752044	Rbm20	0.284848	0.0280007
1139	1815683	chr19	5726221	5726223	chr19:5726129-5726453	Ehbp1l1	-0.341176	0.00474975
1140	1815679	chr19	5726144	5726146	chr19:5726129-5726453	Ehbp1l1	-0.376017	0.0400282
1141	1815846	chr19	5745680	5745682	chr19:5745505-5746004	Ltbp3	0.388972	0.0177585
1142	1866166	chr19	59268705	59268707	chr19:59268423-59268909		0.238485	0.0180172
1143	1867540	chr19	61302881	61302883	chr19:61300996-61303817	Csf2ra	-0.644147	0.0105262
1144	1818223	chr19	6428686	6428688	chr19:6427827-6428991	Nrxn2	0.252393	0.0212114
1145	1819856	chr19	7145064	7145066	chr19:7144829-7145066	Macrod1	0.346478	0.000439792
1146	1871590	chrX	11729674	11729676	chrX:11729669-11729955	Bcor	0.239875	0.00356639
1147	1906158	chrX	137132898	137132900	chrX:137132748-137135114	Tsc22d3	0.208433	0.0467289
1148	1915148	chrX	166425598	166425600	chrX:166424764-166425712	Mid1	-0.310996	0.0359425
1149	1883587	chrX	55283699	55283701	chrX:55283508-55283981	Zic3	0.293153	0.0464766
1150	1886871	chrX	68917409	68917411	chrX:68917393-68917893	Gpr50	0.234707	0.012324
1151	1886872	chrX	68917419	68917421	chrX:68917393-68917893	Gpr50	0.464475	0.0108099
1152	1895036	chrX	97016070	97016072	chrX:97015201-97016948	Tmem28	0.404744	0.0478472
1153	1139871	chr10	121484722	121484724	chr10:121484429-121484956	Srgap1	0.215888	0.0193586
