# Supplementary material for: Hypermethylation of gene body CpG islands predicts high dosage of functional oncogenes in liver cancer
Source: Nat Commun. 2018 Aug 8;9:3164. doi: 10.1038/s41467-018-05550-5 (PMC6082886; doi:10.1038/s41467-018-05550-5)
Supplement: Supplementary file 5 — Supplementary Data 2 [file 41467_2018_5550_MOESM5_ESM.xlsx]

## Sheet: Supplementary Data 2
	mouse CGI_location	Refseq_gene	Lifted Over human CGI_location
	chr1:121316871-121319454	Inhbb	chr2:121101923-121104535
	chr1:134287967-134288459	Tmcc2	chr1:205196924-205197474
	chr1:137947398-137947929	Ascl5	chr1:201083898-201084483
	chr1:158233248-158233921	Tdrd5	chr1:179560580-179561417
	chr1:165242132-165242752	Prrx1	chr1:170633374-170633966
	chr1:178204764-178205703	Pld5	chr1:242687348-242688292
	chr1:194861673-194862215	Syt14	chr1:210111231-210111709
	chr1:20925366-20925583	Paqr8	chr6:52268673-52268890
	chr1:24106480-24107395	Fam135a	chr6:71122902-71123920
	chr1:36827653-36828038	Zap70	chr2:98340485-98340882
	chr1:37597160-37597765	Mgat4a	chr2:99346695-99347441
	chr1:42753419-42755502	Pou3f3	chr2:105471389-105473488
	chr1:44204455-44205058	Ercc5	chr13:103498068-103498763
	chr1:54251186-54252086	Hecw2	chr2:197457319-197458522
	chr1:57033948-57034236		chr2:200328059-200328408
	chr1:63294863-63295189	Zdbf2	Lift Over Failed
	chr1:63319637-63320487	Zdbf2	chr2:207139220-207140253
	chr1:6431281-6431693		chr9:138798887-138799386
	chr1:72582726-72582963	March4	chr2:217236071-217236308
	chr1:72920272-72920540	Igfbp5	chr2:217559081-217559322
	chr1:74901433-74903043	Cdk5r2	chr2:219824309-219825903
	chr1:75215787-75216557	Tuba4a	chr2:220118597-220119391
	chr1:91476829-91478375	Agap1	chr2:236578266-236579814
	chr1:91825231-91825570	Gbx2	chr2:237074593-237074932
	chr1:91826657-91827973	Gbx2	chr2:237075947-237077246
	chr1:9957199-9958411	Tcf24	chr8:67873630-67874894
	chr2:114026901-114027236	Zfp770	chr15:35280203-35280558
	chr2:124435576-124436666	Sema6d	chr15:48009341-48010920
	chr2:129023907-129024972	Slc20a1	chr2:113402756-113403940
	chr2:12931596-12932918	C1ql3	chr10:16562172-16563501
	chr2:130402224-130402706	Oxt	chr20:3052548-3053105
	chr2:133377699-133379221	Bmp2	chr20:6748056-6749651
	chr2:136213305-136213516	Pak7	chr20:9819323-9819522
	chr2:13714702-13715420	St8sia6	chr10:17495880-17496566
	chr2:139502984-139504596	Ism1	chr20:13200964-13202616
	chr2:143688161-143688847	Bfsp1	chr20:17511390-17512212
	chr2:147869612-147872701	Foxa2	chr20:22562847-22566018
	chr2:148220788-148221681	Sstr4	chr20:23015794-23016604
	chr2:150326257-150326645		Lift Over Failed
	chr2:152533347-152533601		chr20:30160806-30161126
	chr2:152857641-152858282	Xkr7	chr20:30555882-30556510
	chr2:154616416-154617899	Raly	chr20:32580985-32582496
	chr2:155212283-155212576		chr20:33297869-33298161
	chr2:158492806-158493787	Ppp1r16b	chr20:37434257-37435333
	chr2:162880260-162881075	Mybl2	chr20:42295616-42296527
	chr2:163993553-163994580	Kcns1	chr20:43726308-43727323
	chr2:164793376-164794357	Slc12a5	chr20:44657463-44658408
	chr2:165194046-165194341		Lift Over Failed
	chr2:167013625-167015891	Kcnb1	chr20:48098519-48101161
	chr2:172553702-172554356		chr20:55499981-55500723
	chr2:173411049-173412392		chr20:56811996-56812333
	chr2:179176980-179178463	Cdh4	chr20:59827160-59829000
	chr2:17961322-17961771		chr10:21797668-21798118
	chr2:180376649-180377625	Tcfl5	chr20:61492357-61493390
	chr2:180773581-180773940	Chrna4	chr20:61992323-61992690
	chr2:18602563-18602844	Bmi1	chr10:22614465-22614795
	chr2:22477697-22479396	Gad2	chr10:26505236-26506972
	chr2:24534503-24535045	Cacna1b	chr9:140917581-140918135
	chr2:25995174-25996321	C330006A16Rik	chr9:139009799-139010760
	chr2:26057591-26058785	Lhx3	chr9:139090472-139091821
	chr2:28766826-28767071	Barhl1	chr9:135462729-135463028
	chr2:28767421-28767685	Barhl1	chr9:135461988-135462319
	chr2:29700849-29701992	Mir219a-2	chr9:131154598-131155768
	chr2:30214628-30214988	Sh3glb2	chr9:131790334-131790671
	chr2:31169601-31170247		chr9:133027760-133028467
	chr2:33286292-33287141	Zbtb34	chr9:129622622-129623639
	chr2:37558167-37559404		chr9:126030133-126031404
	chr2:38212202-38212690	Lhx2	chr9:126779852-126780302
	chr2:54288428-54289370	Galnt13	chr2:154728035-154729065
	chr2:56964017-56964500	Nr4a2	chr2:157185865-157186348
	chr2:61494485-61495203		chr2:162095152-162096024
	chr2:61649600-61650616	Tbr1	chr2:162279835-162280872
	chr2:65076123-65077290	Cobll1	chr2:165697316-165698697
	chr2:69660621-69661379	Klhl23	chr2:170589994-170591009
	chr2:74493496-74494419	Evx2	chr2:176944646-176945593
	chr2:74535989-74536871	Hoxd9	chr2:176987403-176988294
	chr2:74587681-74588121		chr2:177039531-177039959
	chr2:74975480-74976211		chr2:177502356-177503091
	chr2:92241119-92241440	Mapk8ip1	chr11:45907213-45907614
	chr2:92885545-92886604	Prdm11	chr11:45167837-45169105
	chr3:105254930-105255988	Kcnd3	chr1:112531796-112532883
	chr3:105489935-105490922	Ddx20	chr1:112297710-112299025
	chr3:115954441-115955627	Gpr88	chr1:101004474-101005660
	chr3:124023844-124024309	Tram1l1	chr4:118006348-118006837
	chr3:128902642-128903291	Pitx2	chr4:111557729-111558377
	chr3:138868445-138868923	Stpg2	chr4:99064241-99064764
	chr3:38383299-38384271	Ankrd50	Lift Over Failed
	chr3:55986724-55988043	Nbea	chr13:35515804-35517529
	chr3:67177863-67178279	Mlf1	chr3:158288797-158289273
	chr3:80717188-80717682	Glrb	chr4:157997194-157997722
	chr3:87803675-87804391	Bcan	chr1:156611609-156612056
	chr3:88139952-88140175	Smg5	chr1:156252642-156252878
	chr3:88753817-88754922	Dap3	chr1:155531932-155533093
	chr3:90193049-90193967	Slc27a3	chr1:153747697-153748758
	chr3:90268668-90270099	Npr1	chr1:153650904-153652359
	chr3:99057553-99058072	Tbx15	chr1:119530144-119530668
	chr4:100449037-100450613	Cachd1	chr1:64935565-64937355
	chr4:100741393-100742353	Raver2	chr1:65210290-65211580
	chr4:107106854-107108574	Glis1	chr1:54203447-54205296
	chr4:109649937-109651220	Dmrta2	chr1:50888507-50889821
	chr4:11083285-11083909	Trp53inp1	chr8:95960667-95961984
	chr4:114574658-114574951		chr1:47910456-47910772
	chr4:114579723-114582165	Foxd2	chr1:47903069-47905531
	chr4:116512657-116512958		chr19:5690351-5691406
	chr4:117599211-117599829	Artn	chr1:44401840-44402424
	chr4:120527323-120527899		chr1:41130894-41131455
	chr4:122866284-122866488	Hpcal4	chr1:40149604-40149808
	chr4:124337152-124337441		chr1:38509952-38510238
	chr4:124538911-124539689	Maneal	chr1:38259652-38260370
	chr4:126233943-126234666	Clspn	chr1:36235125-36235835
	chr4:128782600-128782951	Tmem54	chr1:33366848-33367260
	chr4:128798188-128798889	Hpca	chr1:33351642-33352398
	chr4:132806725-132807061	Map3k6	chr1:27683845-27684197
	chr4:132807271-132807492	Map3k6	chr1:27683272-27683591
	chr4:133523068-133524340	Hmgn2	chr1:26798435-26799825
	chr4:136326852-136327462	Ephb2	chr1:23110978-23111592
	chr4:137950802-137952476	Fam43b	chr1:20878903-20880585
	chr4:139590340-139590572	Igsf21	chr1:18691885-18692117
	chr4:141034255-141035057	Spen	chr1:16254833-16255659
	chr4:145053444-145054340	Smarca5-ps	chr4:144434393-144435246
	chr4:145230187-145231200		chr4:144434393-144435246
	chr4:145426544-145427367	Gm13238	chr3:133292347-133293125
	chr4:145617306-145618144		chr1:212458614-212459587
	chr4:146034485-146035326	Gm13034	chr4:144434393-144435248
	chr4:146230587-146231025		chr17:32366907-32367334
	chr4:146649246-146650225	Gm13152	chr4:144434397-144435246
	chr4:146817148-146817570	Gm13152	chr17:32366907-32367316
	chr4:148098488-148098694		chr1:10948870-10949082
	chr4:46356266-46358413	Foxe1	chr9:100615234-100617556
	chr4:46633291-46633613	Tbc1d2	chr9:100983099-100983430
	chr4:62874996-62877049	Col27a1	chr9:116916185-116918432
	chr4:63077338-63077581	Whrn	chr9:117166027-117166311
	chr4:88922576-88922872	Cdkn2a	chr9:21970801-21971190
	chr4:88952939-88953158	Cdkn2b	chr9:22005963-22006181
	chr4:94716676-94719915	Jun	chr1:59247461-59250788
	chr4:99322636-99324789	Foxd3	chr1:63788044-63790237
	chr5:105844460-105845321	Lrrc8b	chr1:89990030-89991023
	chr5:107354760-107355065	Hfm1	Lift Over Failed
	chr5:108889985-108890638	Pcgf3	chr4:699376-699977
	chr5:110792047-110792881	Fbrsl1	chr12:133159574-133160390
	chr5:111845559-111849549	Mn1	chr22:28194114-28198556
	chr5:115879304-115880976	Msi1	chr12:120805737-120807343
	chr5:116009272-116010087	Rplp0	chr12:120637965-120639163
	chr5:118778095-118778327		chr12:117041910-117042170
	chr5:122278416-122279083	Sh2b3	chr12:111855925-111856676
	chr5:122302552-122303178	Fam109a	chr12:111800543-111801282
	chr5:122499874-122500534		chr12:111471125-111472590
	chr5:124022723-124023088	Vps33a	chr12:122750826-122751084
	chr5:127721812-127723218	Tmem132c	chr12:128751289-128753190
	chr5:135222952-135223165	Eln	chr7:73442464-73442654
	chr5:135421999-135422286	Cldn4	chr7:73245861-73246145
	chr5:141000017-141000633	Chst12	chr7:2472703-2473319
	chr5:143177921-143178496	Slc29a4	chr7:5322414-5322951
	chr5:144014681-144016934	Zfp316	chr7:6692247-6694575
	chr5:144952066-144952351	Bhlha15	chr7:97841744-97842041
	chr5:152170997-152171585	1700028E10Rik	chr13:34116599-34117199
	chr5:20207693-20208620		chr7:77648456-77649527
	chr5:23980129-23981029	Agap3	chr7:150811863-150812742
	chr5:32761163-32762138	Ppp1cb	chr2:28974393-28975495
	chr5:33785558-33786120		chr4:1408272-1409377
	chr5:34035167-34035422		chr4:1765261-1765502
	chr5:34338388-34340335	Nat8l	chr4:2060111-2062029
	chr5:35731048-35732117		chr4:8872968-8874094
	chr5:37632985-37633854	Crmp1	chr4:5894213-5895135
	chr5:4756413-4758245	Fzd1	chr7:90893532-90895378
	chr5:65193877-65195552	Klf3	chr4:38664824-38666759
	chr5:73646643-73648083	Fryl	chr4:48781160-48782545
	chr5:75471503-75472158	Gsx2	chr4:54966215-54966884
	chr5:8367751-8368260	Adam22	chr7:87563422-87564013
	chr5:8622267-8623253	Rundc3b	chr7:87257506-87258544
	chr5:90113391-90113610	Adamts3	chr4:73156626-73156792
	chr5:93472811-93474642	Sowahb	chr4:77817845-77819728
	chr6:113232262-113232549	Cpne9	chr3:9745452-9745762
	chr6:113233112-113233407	Cpne9	chr3:9746342-9746638
	chr6:127717731-127719419	Prmt8	chr12:3600136-3601805
	chr6:127984347-127985125	Tspan9	chr12:3309451-3310259
	chr6:142363149-142363376	B230216G23Rik	chr12:21680657-21680731
	chr6:17413387-17414161	Met	chr7:116311788-116312653
	chr6:25639798-25640221	Gpr37	chr7:124405734-124406168
	chr6:29423991-29424402		chr7:128509360-128509824
	chr6:30907813-30909263	Klf14	chr7:130417976-130419378
	chr6:32537226-32538222	Plxna4	chr7:132261092-132262090
	chr6:47892969-47893595	Zfp783	chr7:148959080-148959707
	chr6:49772265-49772868	Npy	chr7:24323233-24323986
	chr6:52180496-52180832	Mir196b	chr7:27209549-27209861
	chr6:65621467-65623031	Ndnf	chr4:121992112-121993845
	chr6:65728876-65729332	Prdm5	chr4:121843620-121844076
	chr6:83317995-83318468		chr2:74328871-74329345
	chr6:83958728-83959008		chr2:71680883-71681223
	chr6:88148410-88149824	Gata2	chr3:128205605-128207028
	chr6:92655936-92656350	Prickle2	chr3:64430807-64431266
	chr7:100228334-100229710	Fam181b	chr11:82443566-82445000
	chr7:106616731-106617611	Klhl35	chr11:75140797-75141705
	chr7:114352691-114354099	Rbmxl2	chr11:7110030-7111451
	chr7:116093909-116094840		chr11:8040533-8041543
	chr7:116582283-116582877	Stk33	chr11:8615480-8616109
	chr7:125633307-125635552	Itpripl2	chr16:19125000-19127325
	chr7:133645504-133647335	Atxn2l	chr16:28833891-28835826
	chr7:13628671-13629827	Mzf1	chr19:59073493-59074649
	chr7:137789526-137789975	Tacc2	chr10:123872286-123872774
	chr7:139767576-139768178	Oat	chr10:126106839-126107631
	chr7:144514033-144514719		chr10:131770761-131771479
	chr7:146271852-146272661	Dpysl4	chr10:134000373-134001218
	chr7:148667852-148668327	Tspan4	chr11:849665-850229
	chr7:149135988-149136586	Brsk2	chr11:1411512-1412067
	chr7:149268099-149268647	Dusp8	chr11:1577976-1578522
	chr7:150623716-150624450		chr11:2883589-2884293
	chr7:150644960-150647382	Cdkn1c	chr11:2905176-2907531
	chr7:16725913-16726483	Slc8a2	chr19:47960221-47960791
	chr7:17470430-17471733	Dact3	chr19:47151769-47153129
	chr7:19589491-19591013	Irf2bp1	chr19:46387805-46389321
	chr7:19872158-19872360	Rtn2	chr19:45997935-45998137
	chr7:20204857-20205198	Relb	chr19:45515187-45515537
	chr7:25857803-25858026	Grik5	chr19:42574128-42574356
	chr7:30032258-30032589	Yif1b	chr19:38795647-38796145
	chr7:30577855-30578370	Zfp30	chr19:38126257-38126772
	chr7:31145416-31145821	Lrfn3	chr19:36430324-36430729
	chr7:31502076-31502321	Atp4a	chr19:36049332-36049583
	chr7:35971379-35971690	Slc7a10	chr19:33716428-33716737
	chr7:38803913-38804731	Uri1	chr19:30432796-30433748
	chr7:48154148-48155595	Vstm2b	chr19:30016915-30018338
	chr7:53087812-53089437	Grin2d	chr19:48945877-48947528
	chr7:53651579-53653681	Kcnc1	chr11:17756029-17758182
	chr7:6106718-6108093	Zfp787	chr19:56631721-56633115
	chr7:64846182-64847441	Gabrb3	chr15:27017274-27018612
	chr7:69564562-69564895	Mkrn3	chr15:23810962-23811304
	chr7:74948546-74948755	4833412C05Rik	chr15:99602193-99602400
	chr7:74994046-74994401		chr15:99091409-99091775
	chr7:75095589-75098268		chr15:99190559-99193314
	chr7:77502687-77503092	Nr2f2	chr15:96877389-96877794
	chr7:78850344-78850769		chr15:95388164-95388583
	chr7:87833037-87833937	Crtc3	chr15:91073013-91073924
	chr7:88049706-88050073	Nmb	chr15:85201226-85201684
	chr7:88598472-88600400	Cpeb1	chr15:83315658-83317451
	chr7:89078413-89079640	Hdgfrp3	chr15:83875644-83876979
	chr8:107782895-107783838	Tradd	chr16:67188562-67189508
	chr8:109571939-109572702	Pdf	chr16:69363863-69364705
	chr8:122128920-122129189	Taf1c	Lift Over Failed
	chr8:123640112-123642093	Foxc2	chr16:86600476-86602561
	chr8:125154610-125154862	Cbfa2t3	chr16:88943387-88943669
	chr8:126415777-126416517		chr1:229567102-229567814
	chr8:127316192-127318828	Trim67	chr1:231296971-231299782
	chr8:128193665-128194221	Map10	chr1:232941082-232941774
	chr8:19535156-19535754		chr5:154134868-154135749
	chr8:26311226-26312272	Tacc1	chr8:38644469-38645654
	chr8:28087116-28090397	Zfp703	chr8:37552693-37556023
	chr8:41719917-41720282	Mtmr7	chr8:17270607-17271017
	chr8:46023295-46024121		chr4:187644331-187645226
	chr8:48373187-48374877	Stox2	chr4:184826288-184828173
	chr8:72404808-72407245	Cilp2	chr19:19654168-19656764
	chr8:72611969-72612413	Hapln4	chr19:19368633-19369103
	chr8:73121532-73122625	Ssbp4	chr19:18543829-18545195
	chr8:73416016-73416786	Slc5a5	chr19:17982605-17983794
	chr8:73899634-73900171	Nr2f6	chr19:17346299-17346873
	chr8:74004901-74005617	Ano8	chr19:17439540-17440318
	chr8:74126023-74126842	Fam129c	chr19:17648210-17650571
	chr8:74203474-74203871	Jak3	chr19:17952951-17953403
	chr8:8659823-8661897	Efnb2	chr13:107186452-107188795
	chr8:87240008-87240266	Nfix	chr19:13198726-13198982
	chr8:87295879-87296231	Nfix	chr19:13135818-13136170
	chr8:87308120-87308940	Nfix	chr19:13122654-13123773
	chr8:87426572-87427522	Klf1	chr19:12996090-12996972
	chr8:90304663-90305111	Zfp423	chr16:49670136-49670584
	chr8:91150997-91151813	Snx20	chr16:50706904-50708004
	chr8:94323584-94325498	Irx3	chr16:54318421-54320333
	chr8:96702796-96703455	Mt1	chr16:56651053-56672896
	chr9:100543306-100544910	Stag1	chr3:136470332-136471955
	chr9:107280363-107280739		chr3:50567639-50567999
	chr9:108354624-108355020	Klhdc8b	chr3:49208751-49209142
	chr9:110760375-110760771	Prss50	chr3:46759068-46759495
	chr9:110776234-110776596	Tmie	chr3:46742815-46743152
	chr9:117949220-117950334	Azi2	chr3:28389803-28390923
	chr9:119311034-119312718	Acvr2b	chr3:38495168-38496969
	chr9:121698008-121698250	Hhatl	chr3:42739506-42739771
	chr9:121748072-121748657	Ccdc13	chr3:42814519-42814811
	chr9:122026301-122027011	Snrk	chr3:43327954-43328801
	chr9:122481323-122481841	9530059O14Rik	chr3:44040528-44040978
	chr9:18096419-18097058	Chordc1	chr11:89956026-89956668
	chr9:20842054-20842298	Icam5	chr19:10406051-10406298
	chr9:20843062-20843270	Icam5	chr19:10406993-10407215
	chr9:20986002-20986351	Pde4a	chr19:10541352-10541837
	chr9:21854858-21856611	Elavl3	chr19:11590181-11592009
	chr9:49148417-49149065	Drd2	chr11:113345555-113346185
	chr9:50535826-50536396	Dixdc1	chr11:111807764-111808348
	chr9:53513734-53514620	Rab39	chr11:107799040-107799885
	chr9:56467450-56467985	Lingo1	chr15:77906570-77907105
	chr9:62991945-62994481	Skor1	chr15:68118180-68120723
	chr9:65010494-65011240	Igdcc3	chr15:65647442-65648191
	chr9:65238495-65239418	Kbtbd13	chr15:65369195-65370118
	chr9:66653628-66654032		chr5:156277293-156277680
	chr9:78243407-78244094	Ddx43	chr6:74104388-74104883
	chr10:119989495-119990244		chr12:66135580-66136357
	chr10:121484429-121484956	Srgap1	chr12:64237751-64238426
	chr10:45205487-45206674		chr6:105388064-105389539
	chr10:53470598-53471271	Fam184a	chr6:119399385-119399982
	chr10:61245869-61247113	H2afy2	chr10:71812115-71813577
	chr10:66998019-67000488		chr10:64576256-64578777
	chr10:76424375-76424877	Pcbp3	chr21:47063390-47063877
	chr10:77127014-77127332		chr21:46173114-46173493
	chr10:79075026-79075237	C2cd4c	chr19:407325-407533
	chr10:79197827-79198908		chr19:616022-617218
	chr10:79383775-79384733	Kiss1r	chr19:919889-920732
	chr10:79594169-79594979	Dos	chr19:1229308-1230124
	chr10:79649397-79649717	Efna2	Lift Over Failed
	chr10:79803912-79805763	Adamtsl5	chr19:1506026-1508106
	chr10:79937969-79938445		chr19:1725662-1726078
	chr10:80023681-80024632	Rexo1	chr19:1847780-1848856
	chr10:80031734-80032005	Klf16	chr19:1854526-1854797
	chr10:80610739-80611339	Zbtb7a	chr19:4047578-4048218
	chr10:80645615-80645924	Dapk3	Lift Over Failed
	chr10:80748461-80748843	Tjp3	chr19:3721405-3721794
	chr10:80826739-80827697	4930404N11Rik	chr19:3543261-3544020
	chr10:80926952-80927486	Celf5	chr19:3285644-3286346
	chr10:84217584-84217821	Rfx4	chr12:106975277-106975562
	chr10:84849491-84851001	Btbd11	chr12:107712119-107713642
	chr10:94877020-94879729	Socs2	chr12:93964515-93967238
	chr11:101107541-101107996	Ramp2	chr17:40913024-40913504
	chr11:103221534-103222227	Arhgap27	chr17:43506956-43507658
	chr11:104092377-104094260	Mapt	chr17:43971450-43973432
	chr11:11361982-11362329	Zpbp	chr7:50132571-50132933
	chr11:114652842-114653745	Btbd17	chr17:72352876-72353779
	chr11:115111203-115112001	Grin2c	chr17:72838889-72839672
	chr11:115664858-115665072	Caskin2	chr17:73500844-73501069
	chr11:117848105-117848672	Pgs1	chr17:76374657-76375467
	chr11:11925557-11926335	Grb10	chr7:50849902-50850325
	chr11:121017709-121018287		chr17:80329637-80329834
	chr11:20012373-20013196	Actr2	chr2:65454591-65455622
	chr11:21900855-21902263	Otx1	chr2:63277296-63278724
	chr11:22760385-22760709	B3gnt2	chr2:62422166-62422525
	chr11:24064174-24064882	Bcl11a	chr2:60687823-60688531
	chr11:3093000-3093702	Sfi1	chr22:31892432-31893021
	chr11:3231819-3232499	Pik3ip1	chr22:31686684-31687299
	chr11:33413021-33413849	Ranbp17	chr5:170288742-170289918
	chr11:35840678-35840907	Tenm2	chr5:167671461-167671690
	chr11:3897988-3898822	Gal3st1	chr22:30951187-30952021
	chr11:43589321-43589842	Adra1b	chr5:159399005-159399543
	chr11:45793559-45794446	Sox30	chr5:157078546-157079349
	chr11:4963955-4964261	Gas2l1	chr22:29704296-29704602
	chr11:53276822-53277462	Shroom1	chr5:132161127-132161767
	chr11:59077563-59078123	Wnt3a	chr1:228225361-228225919
	chr11:59777352-59777744	Rasd1	chr17:17398479-17398874
	chr11:59777988-59778672	Rasd1	chr17:17399169-17399957
	chr11:59953242-59954048	Rai1	chr17:17626821-17627656
	chr11:59989203-59990818	Rai1	chr17:17685255-17687247
	chr11:69778887-69780366	Cldn7	chr17:7164374-7165911
	chr11:76211944-76212794	Nxn	chr17:882193-883254
	chr11:77744388-77745140	Sez6	chr17:27332322-27333077
	chr11:80241970-80242784	Psmd11	chr17:30771328-30772165
	chr11:82744734-82745624	Unc45b	Lift Over Failed
	chr11:86170781-86171926	Med13	chr17:60142318-60143452
	chr11:87983148-87983574	Cuedc1	chr17:55962698-55963167
	chr11:9050403-9050649		chr16:57496588-57499924
	chr11:95063404-95063793		chr17:47987620-47988013
	chr11:96206967-96207587	Hoxb3	chr17:46627825-46628445
	chr11:98406993-98407432	Ikzf3	chr17:38020308-38020781
	chr11:98629458-98629807	Nr1d1	chr17:38249260-38249603
	chr12:110290537-110292092	Begain	chr14:101033527-101035466
	chr12:112088284-112088936	Zfp839	chr14:102785796-102786685
	chr12:112509272-112510208	Amn	chr14:103388962-103390330
	chr12:112512304-112514119	Amn	chr14:103394707-103396812
	chr12:112723361-112724212	Gm266	chr14:103672692-103674372
	chr12:112908748-112910720	Ckb	chr14:103987175-103989369
	chr12:113916810-113917907	Zbtb42	chr14:105266660-105267838
	chr12:114040521-114041032		chr14:105444365-105444865
	chr12:14156488-14157450	Fam84a	chr2:14774184-14775199
	chr12:17999394-18000496		chr2:9346663-9347756
	chr12:18142378-18143236		chr2:9346614-9347440
	chr12:18394007-18394852		chr2:9346663-9347475
	chr12:18859323-18860033		chr2:9346792-9347490
	chr12:19181574-19182252		chr2:9346771-9347490
	chr12:19294049-19294960		chr2:9346613-9347490
	chr12:19393396-19394249		chr2:9346640-9347490
	chr12:20077187-20078043		chr2:9346647-9347490
	chr12:20202221-20203329		chr2:9346663-9347756
	chr12:20317818-20318677		chr2:9346647-9347490
	chr12:20421248-20422356		chr2:9346663-9347756
	chr12:20926270-20927392		chr2:9346693-9347757
	chr12:20996063-20997166		chr2:9346663-9347756
	chr12:22086328-22087057		chr2:9346693-9347403
	chr12:23254980-23255834		chr2:9346663-9347490
	chr12:24319033-24319840		chr2:9346693-9347491
	chr12:24485204-24486056		chr2:9346664-9347491
	chr12:29236896-29237259		chr2:3751245-3751614
	chr12:33063599-33064830	Ccdc71l	chr7:106300270-106301570
	chr12:3959901-3960450	Pomc	chr2:25383968-25384613
	chr12:50484064-50486795	Foxg1	chr14:29234889-29237832
	chr12:56699824-56701801	Insm2	chr14:36002625-36005019
	chr12:57620867-57621130		chr14:36973500-36973735
	chr12:58676925-58677593	4921506M07Rik	chr14:38091391-38092128
	chr12:74212827-74214151	Six4	chr14:61189423-61190772
	chr12:77425692-77426156	Akap5	chr14:64932010-64932541
	chr12:81269316-81269618	Actn1	chr14:69341583-69341877
	chr12:88222717-88225884	Irf2bpl	chr14:77491942-77495181
	chr13:113777684-113778530	Ccno	chr5:54528935-54529793
	chr13:24372289-24373267	Lrrc16a	chr6:25279219-25280213
	chr13:31899051-31900642	Foxc1	chr6:1610655-1612246
	chr13:35085601-35086025	Eci2	chr6:4135483-4135878
	chr13:36818397-36818602		chr6:5999119-5999314
	chr13:38436931-38438624	Bmp6	chr6:7726271-7728038
	chr13:43711196-43711664	Rnf182	chr6:13925073-13925510
	chr13:48758443-48759000	Barx1	chr9:96716938-96717471
	chr13:50513165-50513490	Fbxw17	chr3:48414286-48414384
	chr13:52733442-52733737	Syk	chr9:93639888-93640135
	chr13:53567658-53568268	Msx2	chr5:174151473-174152077
	chr13:54398043-54398813		chr5:175223610-175224541
	chr13:55098546-55098786	Unc5a	chr5:176296607-176296847
	chr13:55311366-55314112	Nsd1	chr5:176559071-176561644
	chr13:55588682-55589515	Dbn1	chr5:176899891-176900727
	chr13:55926839-55928007		chr5:134363848-134365046
	chr13:56322988-56323910		chr5:134825029-134826002
	chr13:65453072-65453612		Lift Over Failed
	chr13:99124217-99126114	Foxd1	chr5:72742624-72744583
	chr14:118535919-118536781	Gpr180	chr13:95253636-95254631
	chr14:13654333-13655738	Cadps	chr3:62859727-62861190
	chr14:21514128-21515088	Fut11	chr10:75531988-75533026
	chr14:26426218-26427681	Zmiz1	chr10:81001947-81003478
	chr14:34164280-34164706	Arhgap22	chr10:49674442-49674960
	chr14:56380815-56381716	Ltb4r2	chr14:24779925-24780826
	chr14:57483815-57484144		chr4:77996686-77997008
	chr14:58161179-58161493	Il17d	chr13:21295783-21296122
	chr14:60705472-60705740	Atp8a2	chr13:26042933-26043206
	chr14:66572350-66572801	Scara3	chr8:27491049-27491707
	chr14:67528914-67530166	Pnma2	chr8:26371296-26372554
	chr14:77556099-77557644	Enox1	chr13:44359942-44361568
	chr14:79131618-79132915		chr13:42614301-42615651
	chr14:84845626-84847836	Pcdh17	chr13:58206405-58208621
	chr15:100325212-100325934	Csrnp2	chr12:51476819-51477610
	chr15:100814188-100814463	Scn8a	chr12:52115398-52115679
	chr15:102185952-102186723		chr12:53718819-53719738
	chr15:102765375-102765657		chr12:54346816-54347101
	chr15:37209204-37209479	Grhl2	chr8:102570762-102571037
	chr15:51871576-51872127	Aard	chr8:117950327-117950865
	chr15:6336350-6336893	Dab2	chr5:39424945-39425518
	chr15:68089882-68090728	Zfat	chr8:135724746-135725685
	chr15:76352434-76354319	Scrt1	chr8:145560125-145562114
	chr15:77950027-77950615	Cacng2	chr22:37099346-37099760
	chr15:80003668-80004712	Mgat3	chr22:39852873-39854046
	chr15:82037588-82038319	Shisa8	chr22:42305774-42306550
	chr15:84062342-84062763	Parvb	chr22:44419898-44420495
	chr15:84493564-84493870		chr22:45064528-45064894
	chr15:84753391-84754498	Nup50	chr22:45559479-45560891
	chr15:85862895-85864629	Celsr1	chr22:46931807-46933509
	chr15:89284080-89284757	Mapk8ip2	chr22:51038806-51039341
	chr15:95059260-95059683	Nell2	chr12:44913472-44913956
	chr15:96471453-96473475	Slc38a1	chr12:46660967-46663399
	chr15:99256199-99256481	Nckap5l	chr12:50188766-50189048
	chr16:17276317-17278252	Tmem191c	chr22:21056350-21058761
	chr16:18620835-18621907	Gp1bb	chr22:19710839-19711967
	chr16:20693296-20693711		chr3:184053655-184054088
	chr16:30599702-30601424	Fam43a	chr3:194406500-194408294
	chr16:31428811-31430122	Bdh1	chr3:197281694-197282909
	chr16:4679141-4679355	Coro7	chr16:4466041-4466271
	chr16:89867707-89867926	Tiam1	chr21:32597998-32598213
	chr16:90142647-90144592	Gm10789	chr21:32929945-32931905
	chr16:96380700-96381341	Lca5l	chr21:40777833-40778425
	chr17:14339993-14340920	Dact2	chr6:168719408-168720570
	chr17:15967507-15968230		chr5:98104606-98105402
	chr17:24670141-24670787	Rab26	chr16:2198506-2199134
	chr17:26575621-26576296	Neurl1b	chr5:172110431-172111133
	chr17:29574232-29574469		chr6:37070389-37070642
	chr17:29797432-29798008	Cmtr1	chr6:37400845-37401566
	chr17:34048518-34048958	Daxx	chr6:33288569-33289009
	chr17:34088171-34088545	B3galt4	chr6:33244741-33245233
	chr17:37187578-37188147	Gabbr1	chr6:29595198-29595796
	chr17:39980113-39983291	Rn45s	Lift Over Failed
	chr17:46581973-46582460		chr6:43252767-43253265
	chr17:46765761-46766514	Ptk7	chr6:43043937-43044816
	chr17:47809349-47809778	Usp49	chr6:41773955-41774393
	chr17:48168510-48168872		chr6:41410797-41411200
	chr17:49754338-49754776	Kif6	chr6:39692726-39693329
	chr17:51951952-51952974	Satb1	chr3:18465974-18467513
	chr17:56218715-56219297	Hdgfrp2	chr19:4471913-4472478
	chr17:56615115-56616050	Ptprs	chr19:5339657-5341064
	chr17:57074474-57075289	Mllt1	chr19:6279536-6280373
	chr17:57389998-57390248	Trip10	chr19:6740874-6741104
	chr17:6270324-6271112	Tmem181a	chr6:158981068-158982133
	chr17:6493102-6493462		chr5:156277318-156277680
	chr17:70319660-70319963		chr18:4454018-4454344
	chr17:71167398-71167752	Dlgap1	chr18:3498956-3499359
	chr17:74396795-74397262	Srd5a2	chr2:31805566-31806070
	chr17:79753761-79755329	Cdc42ep3	chr2:37898129-37899698
	chr17:80976555-80976852		chr2:39470794-39471174
	chr17:86086383-86087953	Six2	chr2:45235336-45236901
	chr17:91487264-91488118	Nrxn1	chr2:51254606-51255463
	chr18:11054057-11055227	Gata6	chr18:19751092-19752275
	chr18:32070112-32071012	Sft2d3	chr2:128458990-128459921
	chr18:52927754-52928643	Sncaip	chr5:121647436-121648537
	chr18:77097369-77099249	Skor2	chr18:44773623-44775509
	chr18:81182272-81184702	Sall3	chr18:76738858-76741074
	chr19:16510833-16511390	Gna14	chr9:80262482-80263090
	chr19:23967228-23968320	Apba1	chr9:72131117-72132193
	chr19:25746473-25746981	Dmrt2	chr9:1049923-1050441
	chr19:30613935-30614289	Ppp1r2-ps3	chr5:156277318-156277680
	chr19:40947623-40948039	E030044B06Rik	chr10:97849589-97850039
	chr19:45307989-45310154	Lbx1	chr10:102986789-102988982
	chr19:46383450-46383812	Nfkb2	chr10:104159140-104159501
	chr19:4711753-4712638	Sptbn2	chr11:66495286-66496156
	chr19:47327544-47328308	Neurl1a	chr10:105344245-105345039
	chr19:47388515-47388857	Sh3pxd2a	chr10:105420719-105421076
	chr19:5117398-5118509	Klc2	chr11:66024967-66026089
	chr19:53750823-53752044	Rbm20	chr10:112402949-112404365
	chr19:5726129-5726453	Ehbp1l1	chr11:65343339-65343683
	chr19:5745505-5746004	Ltbp3	chr11:65321288-65321786
	chr19:59268423-59268909		chr10:118922428-118923080
	chr19:61300996-61303817	Csf2ra	Lift Over Failed
	chr19:6427827-6428991	Nrxn2	chr11:64480223-64481393
	chr19:7144829-7145066	Macrod1	chr11:63912254-63912482
	chrX:11729669-11729955	Bcor	chrX:40027938-40028224
	chrX:137132748-137135114	Tsc22d3	chrX:107018411-107020316
	chrX:166424764-166425712	Mid1	chrX:10422904-10427529
	chrX:55283508-55283981	Zic3	chrX:136647985-136648471
	chrX:68917393-68917893	Gpr50	chrX:150345653-150346180
	chrX:97015201-97016948	Tmem28	chrX:68723921-68725669
Total	513		501
