# Supplementary material for: Hypermethylation of gene body CpG islands predicts high dosage of functional oncogenes in liver cancer
Source: Nat Commun. 2018 Aug 8;9:3164. doi: 10.1038/s41467-018-05550-5 (PMC6082886; doi:10.1038/s41467-018-05550-5)
Supplement: Supplementary file 6 — Supplementary Data 3 [file 41467_2018_5550_MOESM6_ESM.xlsx]

## Sheet: Supplementary Data 3
	Refseq_gene	Methylation	Expression (log2FC)	FDR
H+E+ (55 genes)	Cacna1b		9.2411	6.68824e-85
	Scn8a		6.88952	1.71857e-187
	Cdkn2b		6.60343	3.85346e-162
	Btbd17		5.77184	2.27505e-15
	Inhbb		5.64416	8.71469e-80
	Arhgap22		5.44813	9.29043e-133
	Cdkn2a		4.98512	2.77747e-22
	C2cd4c		4.85857	3.65476e-14
	Pou3f1		4.54956	1.58345e-09
	Foxc1		4.06527	3.7813e-10
	Neurl1a		3.74689	4.13515e-07
	Amn		3.55349	5.19853e-10
	Irx3		3.3735	3.81388e-13
	Adamtsl5		3.213	4.3127e-25
	Ptk7		3.04149	8.77629e-12
	Hcn2		2.99978	1.15547e-15
	Cldn7		2.99845	3.54739e-16
	Snx20		2.93018	7.02229e-19
	Mt1		2.93011	5.94475e-05
	Pcdh17		2.91425	3.06635e-30
	Arhgap27		2.69215	2.60972e-16
	Chrna4		2.61676	0.00163874
	Ltbp3		2.55658	3.0237e-13
	Srd5a2		2.54417	0.000343765
	Map3k6		2.34466	3.82028e-09
	Met		2.29865	6.0473e-47
	Grb10		2.27775	7.50485e-07
	Neurl1b		2.14294	0.000189877
	Ssbp4		2.14007	1.01072e-15
	Tmem191c		2.04141	2.25358e-18
	Efnb2		1.93892	1.02733e-12
	Cpeb1		1.85726	1.76373e-19
	Rundc3b		1.81227	2.55825e-06
	Slc20a1		1.77173	3.33424e-07
	Srgap1		1.74455	3.63243e-07
	Bhlha15		1.69764	0.00151817
	Relb		1.66555	0.000342472
	Nfkb2		1.62482	9.65769e-06
	Prrx1		1.58702	0.00111212
	Mgat4a		1.37313	0.000704716
	Dbn1		1.36245	0.000112819
	Dusp8		1.27196	0.00142407
	Ptprs		1.25123	2.40735e-08
	Jun		1.22302	0.00899328
	Cdkn1c		1.2201	0.00208913
	Ano8		1.20856	5.87071e-13
	Prickle2		1.16116	0.0064446
	Trp53inp1		1.09798	0.000528657
	Dysf		1.08847	7.5389e-07
	Tspan9		1.08328	6.21034e-17
	Gabbr1		1.07243	0.0033277
	Gata2		1.06117	0.0291452
	Actn1		1.06043	4.17192e-11
	Hmgn2		1.05596	0.00056133
	Tbc1d2		1.01971	0.000868805
H+E- (16 genes)	Bmp2		-1.00351	0.0207249
	Grik5		-1.0961	0.000392789
	Eci2		-1.17429	3.65977e-10
	Nfix		-1.20854	1.7962e-22
	Adra1b		-1.25904	8.74041e-07
	Tsc22d3		-1.37921	0.0121472
	Nrxn2		-1.47679	0.000665802
	Igfbp5		-1.55101	0.00109142
	Lhx2		-1.66397	0.000729264
	Gabrb3		-2.2634	0.000119997
	Oat		-2.46307	0.000104296
	Gm13152		-2.55477	0.00299251
	Macrod1		-2.89433	1.42434e-15
	Tmem28		-3.20813	1.55975e-10
	Gna14		-3.67416	3.23853e-24
	Rfx4		-4.12458	9.50273e-21
H-E+ (20 genes)	Tmem54		5.68218	2.03745e-14
	Kbtbd13		4.56296	1.66322e-19
	Nxn		4.0682	6.44908e-74
	Amn		3.55349	5.19853e-10
	Itpripl2		2.68248	1.14249e-26
	Magi2		2.42759	7.61949e-07
	Paqr8		2.40115	1.23975e-05
	Lrrc8b		2.17375	2.54407e-06
	Clspn		2.13776	0.0022978
	Eln		2.10087	0.00128022
	Mybl2		1.78293	8.28092e-05
	Fam43a		1.74035	6.50558e-10
	Unc5a		1.60652	0.0541585
	Gal3st1		1.48093	0.000134838
	Ehbp1l1		1.42649	1.11315e-05
	Caskin2		1.32622	2.03312e-09
	Efna2		1.22655	0.0153653
	Fam109a		1.12575	1.42152e-10
	Gata6		1.06474	1.41688e-08
	Chst12		1.02502	0.0117982
H-E- (3 genes)	Socs2		-1.29978	0.0114442
	Col27a1		-1.30094	0.00027632
	Fam184a		-2.30544	7.48697e-05
