# Supplementary material for: Hypermethylation of gene body CpG islands predicts high dosage of functional oncogenes in liver cancer
Source: Nat Commun. 2018 Aug 8;9:3164. doi: 10.1038/s41467-018-05550-5 (PMC6082886; doi:10.1038/s41467-018-05550-5)
Supplement: Supplementary file 7 — Supplementary Data 4 [file 41467_2018_5550_MOESM7_ESM.xlsx]

## Sheet: Supplementary Data 4
	Promoter CGI	mean meth_diff CGI
Actn1	chr12:81360324-81361786	-0.0025
Adatmsl5	chr10:79811125-79811456	0.0012
Amn	chr12:112509272-112510208	-0.0334
Ano8	chr8:74009459-74009926	-1.7488e-04
Arhgap22	No Promoter CGI	-
Btbd17	No Promoter CGI	-
Cacna1b	chr2:24617586-24618992	0.053
Cdkn1c	CGI cover body and promoter
Cdkn2a	chr4:88940037-88941457	-0.0037
Cdkn2b	chr4:88956516-88956949	-0.0112
Dusp8	No Promoter CGI	-
Hcn2	chr10:79179006-79180785	-0.0091
Irx3	CGI cover body and promoter
Map3k6	chr4:132796893-132797416	-6.1618e-04
Neurl1a	chr19:47253093-47254126	-0.0045
Neurl1b	chr17:26551503-26552511	-0.0242
Nfkb2	No Promoter CGI	-
Pou3f1	chr4:124334025-124337004	0.0327
Relb	chr7:20214265-20215013	-0.0023
Scn8a	chr15:100701349-100701891	0.0585
Snx20	No Promoter CGI	-
Ssbp4	chr8:73131956-73132323	-0.0266
Tbc1d2	chr4:46662596-46663582	0.0038
Tmem191c	CGI cover body and promoter
