# Supplementary material for: Hypermethylation of gene body CpG islands predicts high dosage of functional oncogenes in liver cancer
Source: Nat Commun. 2018 Aug 8;9:3164. doi: 10.1038/s41467-018-05550-5 (PMC6082886; doi:10.1038/s41467-018-05550-5)
Supplement: Supplementary file 9 — Supplementary Data 6 [file 41467_2018_5550_MOESM9_ESM.xlsx]

## Sheet: Supplementary Data 6
				Number of CpGs					Percentage
		Patients	Overlap	Total number	H+E+	H+E-	H-E+	H-E-	H+E+	H+E-	H-E+	H-E-	Subgroup	MET levels
	Group H+E+	TCGA-BC-A10Q	53.636	10570	7426	2648	425	71	70.2554	25.052	4.02081	0.671712	3	0.667873
		TCGA-DD-A1EH	50.682	8402	6100	1797	449	56	72.6018	21.3878	5.34397	0.666508	3	2.01102
		TCGA-DD-A1EC	45.227	8040	4797	1724	1242	277	59.6642	21.4428	15.4478	3.44527	2	0.837823
		TCGA-DD-A113	43.409	7690	4663	2264	680	83	60.6372	29.4408	8.84265	1.07932	3	1.86304
		TCGA-DD-A11A	56.591	11304	4423	4262	1602	1017	39.1277	37.7035	14.172	8.99682	3	1.31435
		TCGA-DD-A39W	52.5	8771	3936	3868	421	546	44.8752	44.0999	4.79991	6.22506	3	1.38959
		TCGA-BC-A216	35.455	7318	3698	611	2374	635	50.5329	8.34928	32.4406	8.67723	2	1.31764
		TCGA-EP-A26S	45	7108	3590	1408	1087	1023	50.5065	19.8087	15.2926	14.3922	2	1.0802
		TCGA-DD-A11C	45.455	7188	3484	1495	1385	824	48.4697	20.7986	19.2682	11.4636	2	1.55032
		TCGA-BC-A10T	37.727	5945	3422	756	1366	401	57.561	12.7166	22.9773	6.74516	2	1.78139
		TCGA-DD-A118	32.955	6145	3390	1355	1195	205	55.1668	22.0504	19.4467	3.33605	1	0.040375
		TCGA-DD-A39X	27.727	3847	2249	844	609	145	58.4611	21.9392	15.8305	3.76917	1	-1.31333
		TCGA-DD-A1EI	26.136	2782	1948	430	365	39	70.0216	15.4565	13.1201	1.40187	1	0.831417
		TCGA-BC-A10R	25.909	3923	1720	712	1259	232	43.844	18.1494	32.0928	5.91384	1	0.715042
		TCGA-BC-A10W	23.182	4125	1678	675	1273	499	40.6788	16.3636	30.8606	12.097	1	1.5616
		TCGA-BC-A10U	30.455	5524	1640	901	1451	1532	29.6886	16.3106	26.2672	27.7335	1	0.823613
		TCGA-DD-A39V	34.318	5037	1579	1535	644	1279	31.348	30.4745	12.7854	25.3921	2	0.724328
		TCGA-BD-A3EP	23.182	3855	1559	319	1500	477	40.441	8.27497	38.9105	12.3735	2	-0.326716
		TCGA-DD-A1EG	30.455	4179	1553	700	1059	867	37.162	16.7504	25.341	20.7466	2	0.3999
		TCGA-DD-A114	19.318	1784	1403	132	210	39	78.6435	7.3991	11.7713	2.1861	1	0.278705
		TCGA-DD-A116	20.455	3047	1279	905	672	191	41.9757	29.7013	22.0545	6.26846	1	0.235659
		TCGA-BC-A110	1.3636	92	45	6	40	1	48.913	6.52174	43.4783	1.08696	1	-0.340008
		TCGA-BC-A10X	2.0455	34	18	6	10	0	52.9412	17.6471	29.4118	0	1	0.443122
		Patients	Overlap	Total number	H+E+	H+E-	H-E+	H-E-	H+E+	H+E-	H-E+	H-E-	Subgroup	MET levels
No H+E+	Group H-E-	TCGA-BD-A2L6	54.091	6331	840	2154	517	2820	13.268	34.0231	8.16617	44.5427	3	1.80576
		TCGA-BC-A10Z	52.045	6446	1104	734	2021	2587	17.1269	11.3869	31.3528	40.1334	3	1.13406
		TCGA-BC-A10Y	43.182	5999	1371	1164	1153	2311	22.8538	19.4032	19.2199	38.5231	2	0.227692
		TCGA-FV-A2QR	41.364	5243	870	1582	727	2064	16.5936	30.1736	13.8661	39.3668	2	1.48048
		TCGA-DD-A1EJ	23.182	6017	1378	717	1933	1989	22.9018	11.9162	32.1256	33.0563	1	-1.48042
		TCGA-DD-A1EL	40	4676	724	495	1589	1868	15.4833	10.586	33.982	39.9487	2	0.840529
		TCGA-DD-A11D	39.318	4904	1048	1252	928	1676	21.3703	25.5302	18.9233	34.1762	2	0.0178685
		TCGA-DD-A3A1	37.727	4552	1093	1092	716	1651	24.0114	23.9895	15.7293	36.2698	2	0.552464
	Group H+E-	TCGA-DD-A1EE	19.545	8493	3154	3809	681	849	37.1365	44.8487	8.01837	9.99647	1	-0.981668
		TCGA-EP-A12J	15.227	6901	2854	3173	439	435	41.3563	45.9788	6.3614	6.30343	1	-1.41462
		TCGA-FV-A23B	33.409	6311	1496	3002	492	1321	23.7046	47.5677	7.79591	20.9317	2	-0.121435
		TCGA-DD-A11B	24.773	5411	1583	2199	699	930	29.2552	40.6394	12.9181	17.1872	1	2.39298
		TCGA-DD-A3A3	31.136	3744	791	2149	421	383	21.1271	57.3985	11.2447	10.2297	2	-0.49773
		TCGA-DD-A1EB	32.727	4494	1668	2048	389	389	37.1162	45.5719	8.65599	8.65599	2	-0.94023
		TCGA-DD-A3A2	27.727	4276	703	2012	219	1342	16.4406	47.0533	5.12161	31.3845	2	0.695512
		TCGA-DD-A39Z	19.091	4915	1429	1938	589	959	29.0743	39.4303	11.9837	19.5117	1	0.290663
		TCGA-DD-A119	35.909	3139	1076	1192	663	208	34.2784	37.9739	21.1214	6.62631	2	1.56135
		TCGA-ES-A2HT	31.591	2028	158	1152	105	613	7.79093	56.8047	5.17751	30.2268	2	-0.358422
