# Supplementary material for: Hypermethylation of gene body CpG islands predicts high dosage of functional oncogenes in liver cancer
Source: Nat Commun. 2018 Aug 8;9:3164. doi: 10.1038/s41467-018-05550-5 (PMC6082886; doi:10.1038/s41467-018-05550-5)
Supplement: Supplementary file 10 — Supplementary Data 7 [file 41467_2018_5550_MOESM10_ESM.xlsx]

## Sheet: Supplementary Data 7
		nº CGIs	Meth data	Exp data
Group I	Grb10	2	YES	YES
	Trp53inp1	1	YES	YES
	Jun	1	YES	YES
	Ptprs	15	YES	YES
	Met	1	YES	YES
	Mt1		NO	NO
	Cldn7	1	YES	YES
	Slc20a1	1	YES	YES
	Gata2	1	YES	YES
	Mgat4a	1	YES	YES
	Tspan9	2	YES	YES
	Srgap1	1	YES	YES
	Ptk7	1	YES	YES
	Dbn1	1	YES	YES
	Prickle2		NO	NO
	Rundc3b	1	YES	YES
	Dysf	2	YES	YES
	Prrx1	1	YES	YES
	Arhgap27	3	YES	YES
	Cpeb1	1	YES	YES
	Efnb2	2	YES	YES
	Chrna4	4	YES	YES
	Pcdh17	2	YES	YES
	Srd5a2	2	YES	YES
	Bhlha15	1	YES	YES
	Inhbb	3	YES	YES
	Hmgn2	1	YES	YES
	Gabbr1	2	YES	YES
	C2cd4c	2	YES	YES
	Foxc1	1	YES	YES
	Ltbp3	5	YES	YES
Group II	Relb	3	YES	YES
	Scn8a	2	YES	YES
	Ano8	3	YES	YES
	Nfkb2	2	YES	YES
	Cacna1b	5	YES	YES
	Irx3	2	YES	YES
	Cdkn1c	2	YES	YES
	Tbc1d2	1	YES	YES
	Tmem191c	1	YES	NO
	Dusp8	2	YES	YES
	Adamtsl5	4	YES	YES
	Neurl1b	4	YES	YES
	Pou3f1	1	YES	YES
	Btbd17	2	YES	YES
	Cdkn2b	1	YES	YES
	Map3k6	3	YES	YES
	Amn	2	YES	YES
	Arhgap22	6	YES	YES
	Cdkn2a	2	YES	YES
	Snx20	1	YES	YES
	Neurl1a	3	YES	NO
	Hcn2	6	YES	YES
	Ssbp4	3	YES	YES
	Actn1	2	YES	YES
