# Supplementary material for: Hypermethylation of gene body CpG islands predicts high dosage of functional oncogenes in liver cancer
Source: Nat Commun. 2018 Aug 8;9:3164. doi: 10.1038/s41467-018-05550-5 (PMC6082886; doi:10.1038/s41467-018-05550-5)
Supplement: Supplementary file 11 — Supplementary Data 8 [file 41467_2018_5550_MOESM11_ESM.xlsx]

## Sheet: Supplementary Data 8
		TCGA-BC-A10Q	TCGA-DD-A1EH	TCGA-DD-A1EC	TCGA-DD-A113	TCGA-DD-A11A	TCGA-DD-A39W	TCGA-BC-A216	TCGA-EP-A26S	TCGA-DD-A11C	TCGA-BC-A10T	TCGA-DD-A118	TCGA-DD-A39X	TCGA-DD-A1EI	TCGA-BC-A10R	TCGA-BC-A10W	TCGA-BC-A10U	TCGA-DD-A39V	TCGA-BD-A3EP	TCGA-DD-A1EG	TCGA-DD-A114	TCGA-DD-A116	TCGA-BC-A110	TCGA-BC-A10X		TCGA-DD-A1EE	TCGA-EP-A12J	TCGA-FV-A23B	TCGA-DD-A11B	TCGA-DD-A3A3	TCGA-DD-A1EB	TCGA-DD-A3A2	TCGA-DD-A39Z	TCGA-DD-A119	TCGA-ES-A2HT	TCGA-BD-A2L6	TCGA-BC-A10Z	TCGA-BC-A10Y	TCGA-FV-A2QR	TCGA-DD-A1EJ	TCGA-DD-A1EL	TCGA-DD-A11D	TCGA-DD-A3A1
Group I	Grb10	1.71644	1.46549	0.927068	1.26899	1.08934	-0.754505	1.5441	1.22612	0.432865	0.526022	0.92563	0.164823	0.471329	1.46613	1.87317	2.11216	0.188724	1.11422	0.835181	1.94831	0.744999	0.494443	0.211691		1.78798	1.30771	0.0972425	0.664436	-0.381036	0.397437	-0.744436	0.822425	0.123847	-0.864439	0.740085	0.4991	0.472479	0.673352	0.924549	-0.415215	0.414816	0.10136
	Trp53inp1	0.317148	2.40778	-2.02965	0.12914	0.319352	-1.50718	1.7066	1.12963	-0.982804	-0.894613	0.448742	0.858592	3.15253	-1.3705	2.92236	1.64315	-0.263074	0.241769	2.32454	-1.05549	0.773974	-1.24743	-0.484892		0.0425057	-0.608506	-2.04818	0.324276	-0.636307	0.00815838	-0.130657	1.68352	2.52692	1.27483	0.096256	-0.152673	2.07266	-0.816097	-1.8125	0.050403	0.52047	-0.901291
	Jun	1.34378	-0.024197	-3.12102	0.460768	1.60741	-1.28811	0.224864	-2.99457	0.403667	-0.283305	-0.336316	-0.594873	0.283546	-2.86207	1.20761	-0.394341	-1.31448	-1.63738	-1.46149	1.15773	-0.956425	-0.0946821	0.571247		-1.97198	-1.45926	0.360719	-2.59973	-1.29718	-1.026	-1.32252	-0.0202414	1.2774	-0.826016	-1.51749	-2.54074	-4.27825	-1.53854	-0.156161	-3.13998	-2.10726	-2.44783
	Ptprs	1.96603	-0.810049	-0.837522	1.41765	-3.9491	-4.65063	1.55596	-2.53495	-3.83121	0.236814	3.37134	-0.119796	1.22069	1.89819	-2.78831	-5.49535	-3.29556	-1.7709	-2.41088	0.924172	1.96098	1.08336	0.677527		-3.84794	-2.53515	-0.00325768	-3.29391	-0.271108	-2.1654	-4.26844	0.702527	-0.310574	-2.30226	-3.75291	-0.653386	-2.97969	-3.29889	-1.88774	-3.49007	-3.06164	-5.12221
	Met	0.667873	2.01102	0.837823	1.86304	1.31435	1.38959	1.31764	1.0802	1.55032	1.78139	0.040375	-1.31333	0.831417	0.715042	1.5616	0.823613	0.724328	-0.326716	0.3999	0.278705	0.235659	-0.340008	0.443122		1.80576	1.13406	0.227692	1.48048	-1.48042	0.840529	0.0178685	0.552464	-0.981668	-1.41462	-0.121435	2.39298	-0.49773	-0.94023	0.695512	0.290663	1.56135	-0.358422
	Cldn7	6.16307	2.9976	2.08224	3.08682	2.01389	0.768193	2.81094	2.12428	0.0719966	1.72951	-0.559684	3.84933	-0.483017	0.157476	1.74856	0.0312973	1.17589	0.124846	1.8223	0.487506	-1.13023	2.10933	0.747032		1.07205	0.908968	-4.12083	0.266937	1.16487	-1.69106	-4.19961	0.355563	3.54934	0.101417	1.19288	-0.495398	1.90764	0.480272	-0.512461	-1.08202	2.39034	2.66176
	Slc20a1	-0.599738	0.332769	-0.103645	-0.41401	-2.30602	1.37262	1.86255	-0.726859	0.932016	-0.354185	-1.22363	0.00806225	0.784261	-2.64761	-0.612417	-0.172251	-1.11426	-0.899634	0.188955	1.75422	-0.519474	-0.179343	0.788968		-1.51081	1.88191	0.0137733	-1.31064	-0.286916	0.313088	0.305468	0.817059	0.968837	0.337509	-0.200441	1.08212	-1.90677	-0.0190986	0.500146	-0.546812	0.0396088	-2.02358
	Gata2	0.349853	1.70163	0.451264	2.29053	0.181739	1.06671	0.320824	2.01113	2.22137	0.447826	1.04949	1.88574	1.65971	2.10126	0.63247	-3.42679	2.15964	1.69335	0.640025	4.06245	1.85629	1.2494	0.35256		-0.620673	0.115633	0.0359697	0.0639701	-0.511109	1.51232	-0.728185	-0.737645	-0.24789	-1.10576	-1.05746	-1.91739	0.40773	0.202356	-2.90901	-1.09708	-1.19469	-1.87806
	Mgat4a	-0.295765	1.74645	1.20773	1.39808	0.0624065	2.0733	1.76133	0.775832	0.615036	0.653302	2.32646	0.306778	2.12837	0.245727	3.34335	0.953889	-1.71713	0.932777	1.61381	2.13149	1.48743	-0.182192	-0.264354		0.514127	-0.798288	0.733971	1.97391	0.234449	0.314461	-0.53278	0.467806	-0.25391	-1.13041	-1.13247	1.16619	-0.416258	0.226404	1.76504	0.59274	0.0585045	0.704184
	Tspan9	-0.74927	0.927637	-1.31608	-1.067	0.0682848	0.44876	0.824931	-0.120189	-0.026612	0.401679	0.410377	-1.66106	0.26755	0.736609	-0.254793	0.0345172	-0.413385	-0.814507	-0.869596	-0.757696	-0.133864	-0.166226	-0.0163537		-1.32012	0.128686	0.0412864	0.729702	-1.72965	-1.31334	-1.51345	-0.195984	-0.866769	-1.16069	0.00225208	0.544574	-0.656276	-0.368514	0.821562	-0.295833	-0.222326	-1.2271
	Srgap1	3.56341	3.35776	3.67193	3.34614	1.46892	-1.30553	3.04267	1.72714	-0.138111	2.96648	4.8906	1.8252	2.64532	0.963579	3.40682	0.960541	0.803375	1.80085	0.813544	3.22427	1.332	1.06916	0.705536		0.220005	1.63467	0.174376	1.35671	-2.47702	0.867846	-0.0909389	1.50188	0.0595093	-0.761622	-1.3845	0.713879	-2.79732	3.71878	2.47872	-1.4026	-2.31904	-1.41026
	Ptk7	2.67305	2.71695	0.0918064	5.22082	-0.115418	6.74876	1.64155	0.714843	2.42273	2.21919	4.50621	2.54213	2.04441	3.58117	3.03758	-0.666649	-0.623439	2.48534	1.87084	2.77362	2.75376	3.6134	1.71228		-0.801402	-1.4242	0.545917	-0.507091	-1.36025	0.0206704	-1.49031	0.57448	2.32876	-0.216604	-1.53756	-3.41861	-0.457901	0.0462258	5.94292	2.87929	0.418913	-2.73897
	Dbn1	5.46227	2.54709	0.680378	2.86429	2.43118	1.62255	1.12452	0.452921	2.72829	2.43863	5.25287	4.04259	3.9866	2.62413	3.253	-1.00654	1.99548	1.81504	1.53362	2.7777	3.74778	2.50073	1.62777		0.122815	-0.111333	0.317617	-0.633113	0.433935	1.68679	-0.359663	1.47205	2.96921	0.340941	-1.04231	-2.49136	0.418414	-1.14998	4.22141	3.74783	0.863431	-0.887021
	Rundc3b	-0.780663	-1.56433	-1.49839	-0.858086	1.54128	-6.44273	-0.891661	1.87939	-0.628166	0.361363	-4.09899	-2.01418	-0.302644	-0.630482	-0.364491	0.309858	-0.350994	-0.381288	-2.04223	-1.44988	0.314662	-0.562184	-0.617804		2.34235	1.54309	-1.69181	1.12508	-1.54852	-4.51314	-0.439003	0.454388	-0.555475	-1.6567	-0.556549	-3.78874	-3.63784	0.82387	-1.18252	-2.58944	0.143962	0.0449919
	Dysf	-0.703826	1.2643	1.50822	1.56005	0.697076	-1.35996	-0.89317	0.514013	0.791708	2.72891	2.12942	2.23356	0.0503981	1.33482	1.41687	1.13287	0.536605	0.588244	1.14981	0.666457	1.30297	0.260546	0.516779		-0.540557	2.57664	0.210416	0.555248	-1.35406	0.53662	0.628508	0.585662	1.90153	0.769873	0.306885	-0.581602	-0.213286	0.60934	-1.35958	-0.474729	-0.0664639	0.662177
	Prrx1	2.51476	6.82831	6.17248	4.10546	2.10171	1.38699	1.42811	1.14493	5.27643	-0.075487	NA	6.90926	3.93055	3.07911	4.39445	0.509809	4.13668	4.29669	2.33906	7.32697	1.46811	3.33989	0.850418		1.87572	0.465619	1.05598	0.663132	0.341996	3.45448	0.698943	0.951725	4.6335	1.96225	0.921638	0.110296	2.2555	0.535445	3.38751	2.47719	0.911712	1.13553
	Arhgap27	4.72874	1.31533	1.56944	2.30066	0.246075	0.45402	2.20229	0.522703	1.57648	2.46658	0.815574	2.2106	0.840567	1.06662	1.78457	0.8394	-0.658994	1.45527	0.610884	1.29074	-0.560692	1.54485	0.793894		-0.632665	-0.774209	-0.630836	-0.856187	-0.185356	1.60611	-0.102771	-1.09525	-0.787941	-2.7932	-0.570342	0.472022	1.64415	0.98066	0.192827	-0.699568	1.29895	1.6299
	Cpeb1	2.88367	2.3328	-1.16757	NA	NA	NA	NA	NA	NA	NA	NA	-0.163581	1.54483	NA	NA	NA	NA	NA	-0.22489	2.62437	-1.08475	0.731435	0.857446		NA	NA	NA	NA	NA	NA	NA	NA	-0.291291	NA	NA	NA	-1.79892	NA	NA	NA	NA	0.345731
	Efnb2	1.76932	2.45313	0.628346	1.91983	0.740552	0.906967	1.13175	0.78098	3.09968	1.24139	2.91124	1.94281	2.50083	0.747192	2.0432	-1.89527	-0.801469	3.06557	1.27075	2.30867	0.676858	0.351448	0.0488022		1.28077	0.393211	1.44382	0.887135	-2.36711	0.962819	-0.0379265	-1.03468	0.18079	-0.631322	-0.698021	-0.00067171	0.161704	2.11098	-1.01121	-0.459185	-0.165682	-1.11074
	Chrna4	NA	-7.01184	NA	-2.00869	2.10418	0.173981	-8.59132	-1.90965	2.30779	NA	-3.75868	-3.7199	-5.3179	2.31661	NA	-3.40725	-7.54309	-2.25454	-6.60192	NA	-5.69276	-1.61727	-0.708648		-0.850944	3.27447	NA	-1.95455	-1.35388	0.605841	0.946045	NA	0.837343	1.28213	1.3782	-4.37661	1.5903	-1.14738	-6.33471	-3.38607	NA	-3.04195
	Pcdh17	3.54991	5.21876	1.86181	4.24021	0.688689	2.52152	1.39475	0.887797	4.94346	2.68488	4.16539	3.11509	3.13846	3.01064	3.22911	-0.972343	0.678893	3.31654	3.72119	3.51173	1.9892	0.993964	1.84924		2.59531	1.39323	2.59572	1.83103	-2.10423	2.81657	0.567397	1.36951	1.0539	0.920613	0.198482	0.195703	0.96609	3.77985	1.84286	2.12383	1.63423	1.12142
	Srd5a2	-10.9482	-7.1049	-3.17545	-2.57097	0.925603	-2.53646	-4.85658	-2.82818	0.101857	-0.603091	-5.726	-4.73436	-2.12034	-3.683	-7.46777	-1.01252	-3.76728	-3.24068	-3.59027	-3.84231	-2.13559	-1.21541	-0.601507		1.68272	-1.49401	-5.04806	1.52817	-6.5215	-3.159	-0.562638	-4.5853	-5.09848	-4.33709	-3.18469	0.353287	-1.58453	-2.8984	-6.41107	0.359074	-1.60302	-1.46514
	Bhlha15	4.37516	3.73924	6.18015	5.31086	1.73053	NA	5.8645	0.607987	0.860839	0.57548	2.72337	-0.199455	2.5617	2.73798	3.02264	-0.891713	-2.54506	0.12083	2.35097	2.32751	-1.74916	-0.48526	1.9174		1.0365	NA	3.72635	-1.57013	-0.935642	-2.80286	NA	0.285015	-0.258434	-2.47068	-2.03269	1.15912	-1.21419	1.35623	2.75149	-0.864503	0.493308	1.68791
	Inhbb	1.12994	2.92286	-1.94659	1.79457	-1.27844	1.53699	2.17987	-0.805369	1.2354	0.13761	0.111406	-0.669058	0.972426	1.38771	-0.582447	0.473394	-2.173	-2.3685	-2.29273	-0.574236	0.494675	0.0157494	0.475196		-0.217216	-0.271795	3.08915	1.66087	-2.73528	0.22432	-2.71236	1.22957	-0.471029	-1.77233	-1.76097	-2.57302	0.321799	0.238186	-0.704165	0.676569	1.72853	1.26625
	Hmgn2	1.22109	1.05487	0.0510828	1.35944	0.888916	-0.584575	1.76761	1.0142	0.950189	0.00920377	0.629564	-0.586505	0.896555	0.386791	1.05389	0.853188	-0.146873	0.934854	1.04133	1.91505	0.18462	0.399291	0.170686		0.798894	0.801856	0.532481	1.16999	-0.390944	0.826574	-0.151034	1.34989	0.896064	-1.621	0.869471	0.965372	2.17095	0.1351	0.378917	1.34095	0.534963	-0.368089
	Gabbr1	4.56291	0.18575	-1.70774	3.21557	-2.69385	-0.483652	1.67647	1.5574	-0.399189	1.94971	0.760295	0.886905	2.02217	1.02121	-0.132668	-1.94218	-1.28171	2.2144	-1.27438	-0.277506	-1.354	0.86942	0.935283		-1.33725	-0.781326	-1.37243	-1.19664	-1.7905	-0.0233715	-0.842025	-2.77025	0.685799	-1.74373	-3.0852	-5.18462	-1.85377	-0.638912	-2.45975	-2.17205	-1.18696	-2.67093
	C2cd4c	3.71652	-0.905645	3.37499	-0.648366	0.703819	0.245823	-2.51604	-0.831384	-0.413008	0.171393	-0.52604	-0.0450539	0.183267	3.63525	-2.12637	-1.36264	0.164263	-0.86069	-0.473182	2.5419	1.2757	0.858778	1.22276		0.684034	0.621966	0.176269	-1.48794	0.746325	0.0692745	-0.623356	0.0617712	-2.33683	-0.735499	0.530494	-5.17079	-0.776775	0.432586	-4.42993	-1.63026	-2.1997	-2.18412
	Foxc1	2.96929	1.24648	-0.0377662	0.101053	-0.199061	4.56186	3.20247	-1.06699	1.9902	2.2019	1.92762	1.6586	1.82867	4.10598	0.0199815	-0.292956	-0.180511	3.23158	0.374384	1.60236	4.69706	1.4103	0.676908		-0.520524	-0.599475	-1.43518	-1.34774	-3.74264	1.06829	-0.474332	1.60652	-0.273001	-1.38702	-1.41166	0.293469	-2.04435	1.0336	1.82661	0.00868684	2.19895	-1.91139
	Ltbp3	1.61197	2.04992	-1.74229	2.00095	0.836188	-0.0659146	0.439604	0.372937	1.49528	1.91565	-0.238097	-0.494057	0.593435	3.04685	-0.918302	-0.363235	-1.57564	0.188142	1.35773	0.849211	-0.119903	1.15144	1.22996		-1.4184	1.34126	0.302547	-0.168615	-1.0037	1.73693	-1.40997	2.28855	-0.658939	0.213728	-0.0774561	0.289836	-1.10452	-1.50367	1.33166	-0.660783	1.51708	-0.167605
Group II	Relb	0.841853	2.90683	3.76765	2.3343	-0.320641	2.02141	2.26628	1.39986	2.15596	0.264521	2.05762	1.98038	2.74403	0.332478	1.11457	-0.0538189	1.29442	0.597884	1.17307	2.34085	2.76622	0.540246	1.46337		2.18775	0.389127	1.64695	0.180796	-0.0259326	0.616855	-0.0637291	2.99606	2.24498	-0.125109	-1.40913	-1.49109	0.77738	-0.897742	1.27328	0.995162	0.248767	1.62357
	Scn8a	-1.98228	1.56164	0.413565	2.60811	1.60482	2.10889	2.0042	2.58379	1.94247	1.76461	0.0539288	-2.82583	1.27769	0.129447	2.1057	2.29038	-3.15958	1.07442	-0.480172	1.75685	-1.37703	-0.0672602	-0.0477217		0.822431	1.52222	0.835096	0.563644	-1.79073	2.5515	0.0719642	-1.63634	-3.57824	-4.10112	0.382761	2.7615	0.437736	0.467679	1.73919	-1.01197	0.193499	0.923678
	Ano8	3.27951	3.19322	1.30194	2.90709	-0.283182	0.366601	2.26213	1.24068	0.360511	1.63971	-0.305373	0.616834	-0.593606	-0.506918	1.16007	1.54563	-2.89477	0.807905	0.717285	1.71774	-0.100768	-0.219057	0.548564		1.14342	2.16668	0.682801	0.873355	-0.179626	0.6048	1.06542	-0.71434	-3.09492	-1.60957	0.641856	1.42585	0.897718	1.07365	0.738031	0.294919	2.6265	0.907559
	Nfkb2	0.866726	1.91587	3.69749	2.22871	0.316066	1.86992	1.82658	1.94335	2.62329	0.310791	1.51303	1.94418	1.6739	-0.546717	2.05471	0.643472	0.731711	0.923503	0.792363	1.59668	2.11313	0.532458	1.09965		1.7997	0.593243	1.53427	0.545584	0.863049	1.66971	0.0622321	2.27945	1.43752	-0.178377	-1.65528	-0.246307	1.81994	-1.49577	1.31297	1.04106	0.714132	2.21354
	Cacna1b	NA	NA	NA	NA	NA	NA	NA	-1.06631	NA	NA	3.83435	NA	NA	NA	NA	NA	NA	NA	NA	NA	NA	NA	NA		NA	NA	NA	NA	NA	NA	NA	NA	NA	NA	NA	NA	NA	NA	NA	1.10654	NA	NA
	Irx3	-1.63163	6.68524	2.85352	0.522736	2.87771	2.55763	6.10419	3.13814	1.2662	3.59111	0.447843	0.539718	2.6415	4.70707	-2.4015	-1.28516	7.40464	1.14312	0.791518	5.85165	3.28344	2.24919	1.27591		2.02503	7.11438	4.16033	3.52911	1.29095	2.21299	2.12018	0.212123	-3.30128	0.780496	-0.540199	2.55206	3.64407	4.01876	5.31415	-2.13659	-0.327617	-4.36939
	Cdkn1c	0.143277	1.46232	0.834964	0.418766	-1.36163	4.18229	-0.590472	-1.26297	-0.292407	-0.654245	-0.781559	2.00923	0.52297	2.04574	-1.65066	4.25854	-0.429647	-0.314716	-1.58243	0.87306	2.79039	1.83472	0.992813		-1.84606	-0.848934	-2.12021	-1.21028	0.0815301	-1.86186	-2.01248	-1.14704	1.76725	-0.877539	-2.39361	-1.75869	-2.0334	-3.26163	2.20624	-2.86137	-1.66698	-2.31007
	Tbc1d2	0.459136	0.311958	1.98368	1.05624	2.44125	-1.64801	0.892594	0.0269595	-0.314832	1.924	-0.416155	0.554736	-0.163866	-0.659038	0.0978302	0.694898	0.134556	0.622592	0.369833	1.96558	-0.722412	-0.149726	0.0129572		0.576988	1.02271	0.0822775	-0.846094	-1.24851	1.24492	0.723018	0.333913	-1.58241	-0.329198	-0.266861	1.74703	0.35133	0.254721	0.434992	-0.0168574	0.199639	-0.133765
	Dusp8	1.59428	3.28675	3.37809	0.682286	1.97923	1.82258	1.0047	0.398551	0.741292	2.28092	4.93711	4.00111	3.38008	-0.67417	-1.22127	1.50129	0.570206	1.45957	2.12901	-0.634668	1.72503	1.89451	2.13912		2.30246	-0.921573	1.66382	-0.622992	0.482661	2.63991	3.88469	2.09164	1.66278	-2.00581	-3.19783	0.331232	0.308425	-0.666718	-0.936621	-2.03113	2.12241	2.26896
	Adamtsl5	3.96456	-0.112966	3.2383	1.23031	2.98489	1.85951	3.01648	2.14608	1.98061	1.5285	-3.31408	0.542305	0.811507	-1.70676	0.414399	3.78632	-1.08301	2.29639	2.33934	1.33569	0.60755	1.18397	0.686771		1.09961	-1.47712	-4.89863	-2.47458	0.0524476	-6.3245	-3.75769	1.14839	1.43163	-0.915059	0.841074	3.85462	1.78219	0.0436128	2.22559	0.751552	0.574952	2.43554
	Neurl1b	1.80709	1.93033	0.410334	3.44429	0.421743	0.467571	4.11396	0.585192	1.89426	3.78297	2.99503	0.2815	1.29264	1.71833	4.78176	1.26991	0.607866	1.78498	1.57448	2.33677	0.0133343	2.52643	1.24009		0.737371	-0.516597	-0.0357855	0.0159151	-1.43516	0.0666832	-1.25755	-0.725631	0.80413	-1.07959	0.372063	3.6032	1.09981	0.894026	-0.919454	-0.276439	1.35432	-0.17708
	Pou3f1	-3.09405	0.263864	NA	1.79101	2.00066	5.31813	NA	3.17812	-3.28859	-2.4919	1.21058	NA	0.00923679	1.36155	1.73243	2.09697	NA	3.17589	NA	1.51807	1.57694	NA	0.222128		-3.32578	NA	NA	-0.451366	3.58395	0.955042	NA	NA	NA	4.3476	-0.44521	-2.0716	-0.446264	0.279602	NA	NA	3.04944	NA
	Btbd17	NA	NA	0.930454	NA	NA	NA	NA	NA	NA	NA	NA	NA	NA	NA	0.157708	NA	NA	NA	NA	NA	2.37624	NA	NA		NA	NA	1.55491	NA	NA	NA	NA	NA	NA	NA	NA	NA	NA	NA	NA	NA	NA	NA
	Cdkn2b	2.47617	4.07506	2.94326	2.50817	1.69748	1.60936	3.60819	3.05734	2.19236	1.65745	2.4179	2.22282	4.30745	0.554712	2.56316	1.1021	2.53224	0.449098	2.59634	4.01539	-0.273711	1.80944	2.10089		2.92793	3.17032	0.340282	1.13741	-0.785779	2.20861	1.00632	3.16373	0.996784	-2.00429	-0.246787	0.748295	1.62788	-0.0261937	0.318777	1.66391	2.99592	3.99872
	Map3k6	1.46501	1.28457	1.46241	1.58027	-0.49127	1.40539	1.67646	0.97104	1.513	0.271053	1.0715	1.48145	1.46297	1.10335	1.0871	-0.311631	-0.136691	1.68364	0.492806	3.08942	0.678161	0.676639	1.04968		0.647176	0.364783	-0.408494	-0.390736	-1.15106	0.781929	-0.903388	1.5427	0.13406	-0.0756616	-0.827343	-2.4476	-0.674067	0.532181	0.445242	-0.479803	-0.124078	-0.207393
	Amn	0.748312	-1.35897	-5.46076	-3.49056	1.70085	0.116162	0.106907	-5.79268	-2.06473	-1.25077	-2.11057	-1.34255	-0.834379	-5.63881	-4.11164	-2.77264	-1.16068	-0.677837	-4.48517	0.387547	0.337774	-0.222538	0.354911		2.50164	-1.54017	0.358385	-2.75787	1.75569	0.152958	NA	-1.63278	-1.28903	2.40316	2.07117	-1.24322	-1.09547	-11.9752	NA	-3.27437	1.35885	-6.32446
	Arhgap22	7.79827	1.81486	3.57895	3.69764	1.26112	1.49324	2.12048	0.683209	1.01678	1.91039	4.25726	3.76569	1.92108	2.78215	4.5307	1.8728	1.75476	2.70424	1.65473	1.73024	3.88504	3.13653	2.82632		2.05573	-0.0341622	-0.171951	-0.391493	1.16638	0.555148	-1.39973	2.06311	3.7185	-0.981251	-2.11781	-2.98127	0.71202	1.47877	1.79643	1.77832	-0.0845046	2.12864
	Cdkn2a	9.78704	4.05793	5.94315	7.95254	4.50344	3.78933	7.6669	5.79227	5.71606	6.29895	1.31033	2.91412	4.20365	3.80988	6.04022	5.42966	6.63868	2.99206	5.82853	5.22755	-0.107845	3.43811	2.25499		5.13368	3.88929	8.46492	1.55732	3.60204	2.62729	2.78684	4.89485	2.11347	3.03568	2.95856	1.23679	2.03746	5.96032	4.67255	6.87182	2.802	-2.93303
	Snx20	1.32761	1.98631	3.82615	2.99884	-2.29641	1.5327	2.77304	-0.82876	1.359	0.650422	0.0129409	-0.0254434	0.225754	-1.12579	1.93264	2.14369	0.312109	1.036	1.2971	1.759	-1.02359	1.26203	0.582019		-0.371854	-0.798547	-0.586473	0.305395	-3.91533	-2.2906	-0.0743432	-0.993602	-2.90063	-4.3946	-4.13439	-0.828971	-0.350075	-1.75334	-0.131887	0.0110662	-3.27996	0.730345
	Hcn2	NA	NA	6.51029	8.27346	NA	5.70326	3.88172	NA	-2.02307	0.731221	3.68384	5.41442	5.76946	6.18888	-0.339783	2.68153	0.0489496	1.00614	NA	3.47154	7.14421	1.16808	2.80851		-3.49422	0.777945	0.905475	-1.86768	2.46264	-0.630669	1.6526	1.6736	6.03015	6.85629	4.147	1.96988	4.85129	3.04776	-0.0382516	NA	2.53439	1.44171
	Ssbp4	2.31934	2.09738	2.23188	1.93214	0.661753	1.05037	2.24576	0.971262	1.17803	0.423738	1.24382	1.92121	2.93794	1.40243	-0.0628648	0.231056	1.20556	1.3106	0.68266	2.32723	2.27227	1.09772	0.58489		0.441604	1.39863	0.997748	-0.0747608	0.761348	0.96858	-0.00304784	2.40384	1.34222	0.011534	0.353129	-0.36426	0.842978	-0.312675	1.63339	0.514944	0.91597	-0.281517
	Actn1	2.04599	2.57356	0.586373	0.0919948	-0.85168	1.74251	0.0308468	0.744044	0.744529	0.328095	0.356662	-1.0092	0.679974	0.556551	1.86088	1.18703	-1.17228	0.233961	0.680491	2.32478	0.982796	0.42533	1.2119		1.01528	-0.165865	0.292537	0.0963552	0.0955995	-0.374254	-0.361829	-0.955025	-1.67657	-1.65185	-0.373525	-0.904978	-0.15702	-0.356897	0.640392	1.07656	0.54962	-1.02396
