# Supplementary material for: Hypermethylation of gene body CpG islands predicts high dosage of functional oncogenes in liver cancer
Source: Nat Commun. 2018 Aug 8;9:3164. doi: 10.1038/s41467-018-05550-5 (PMC6082886; doi:10.1038/s41467-018-05550-5)
Supplement: Supplementary file 12 — Supplementary Data 9 [file 41467_2018_5550_MOESM12_ESM.xlsx]

## Sheet: Supplementary Data 9
					"H+E+" patient subset																							"NO H+E+" patient subset
	GeneName	Methylation/Expression	island	Distance to the ATG	TCGA-BC-A10Q	TCGA-DD-A1EH	TCGA-DD-A1EC	TCGA-DD-A113	TCGA-DD-A11A	TCGA-DD-A39W	TCGA-BC-A216	TCGA-EP-A26S	TCGA-DD-A11C	TCGA-BC-A10T	TCGA-DD-A118	TCGA-DD-A39X	TCGA-DD-A1EI	TCGA-BC-A10R	TCGA-BC-A10W	TCGA-BC-A10U	TCGA-DD-A39V	TCGA-BD-A3EP	TCGA-DD-A1EG	TCGA-DD-A114	TCGA-DD-A116	TCGA-BC-A110	TCGA-BC-A10X	TCGA-BD-A2L6	TCGA-BC-A10Z	TCGA-BC-A10Y	TCGA-FV-A2QR	TCGA-DD-A1EJ	TCGA-DD-A1EL	TCGA-DD-A11D	TCGA-DD-A3A1	TCGA-DD-A1EE	TCGA-EP-A12J	TCGA-FV-A23B	TCGA-DD-A11B	TCGA-DD-A3A3	TCGA-DD-A1EB	TCGA-DD-A3A2	TCGA-DD-A39Z	TCGA-DD-A119	TCGA-ES-A2HT
Group I	Grb10	Methylation	chr7:50849753-50850871		0.263213	0.0511085	0.227234	-0.165178	-0.150159	0.116766	0.0505451	0.181237	-0.0924035	0.210884	-0.0441121	0.129245	0.0604023	-0.0314083	0.106272	-0.0540051	0.099277	0.0265656	0.0794649	-0.108005	-0.055207	0.101549	-0.101466	0.0984931	0.077532	-0.0996985	0.0877093	0.0813271	0.0608841	0.176291	0.126592	0.206971	0.110691	0.124203	-0.075852	-0.0826585	-0.13223	0.489245	-0.152015	0.128363	-0.120733
	Grb10	Methylation	chr7:50861391-50861638		0.821884	0.048442	0.299755	0.0257388	-0.0600639	0.368613	0.091754	-0.0623323	0.0405221	0.0432577	0.255344	0.0204695	0.0649597	0.264118	-0.0604081	-0.0544485	-0.047449	0.0517147	0.0239533	-0.135979	-0.0910659	0.0445484	-0.0261758	-0.143221	-0.0428939	-0.042447	-0.0909921	0.257838	-0.0604922	-0.137719	-0.0741321	-0.116214	-0.101395	-0.177116	-0.0875397	-0.0359795	-0.0593968	0.117409	0.0459071	0.0206286	-0.0865139
	Grb10	Expression			1.71644	1.46549	0.927068	1.26899	1.08934	-0.754505	1.5441	1.22612	0.432865	0.526022	0.92563	0.164823	0.471329	1.46613	1.87317	2.11216	0.188724	1.11422	0.835181	1.94831	0.744999	0.494443	0.211691	0.740085	0.4991	0.472479	0.673352	0.924549	-0.415215	0.414816	0.10136	1.78798	1.30771	0.0972425	0.664436	-0.381036	0.397437	-0.744436	0.822425	0.123847	-0.864439
	Trp53inp1	Methylation	chr8:95960752-95962372		-0.105369	-0.10066	0.181944	-0.0607169	-0.271753	0.145157	0.0428292	-0.253617	-0.162726	0.0598447	-0.0643463	0.0317679	-0.0323887	-0.106517	-0.118459	-0.0681794	-0.0947142	0.0603454	-0.0537368	0.0545535	-0.163611	0.14078	-0.0579797	-0.240544	-0.160804	-0.153246	-0.202876	-0.0909976	-0.136352	-0.139855	-0.0992177	-0.210935	-0.208202	-0.17684	-0.205078	-0.0492871	-0.169602	-0.0635841	-0.104912	-0.197613	-0.11505
	Trp53inp1	Expression			0.317148	2.40778	-2.02965	0.12914	0.319352	-1.50718	1.7066	1.12963	-0.982804	-0.894613	0.448742	0.858592	3.15253	-1.3705	2.92236	1.64315	-0.263074	0.241769	2.32454	-1.05549	0.773974	-1.24743	-0.484892	0.0425057	-0.608506	-2.04818	0.324276	-0.636307	0.00815838	-0.130657	1.68352	2.52692	1.27483	0.096256	-0.152673	2.07266	-0.816097	-1.8125	0.050403	0.52047	-0.901291
	Jun	Methylation	chr1:59247462-59250940		0.0718757	0.0686315	0.378351	0.0321433	-0.623831	-0.0407678	0.013177	0.428363	0.237119	0.0156775	0.0538944	-0.0515422	-0.0652795	0.0359442	0.0439418	0.0919192	-0.0322374	-0.0311379	-0.0514397	0.0134486	0.0295651	-0.022574	-0.0382387	-0.0840024	-0.0319818	-0.0298138	0.023119	-0.033747	0.0253791	-0.0225604	-0.0259427	0.0190952	0.0667415	0.0260283	-0.0281279	0.0242527	-0.0438056	-0.0257722	-0.025922	-0.0451508	0.0351676
	Jun	Expression			1.34378	-0.024197	-3.12102	0.460768	1.60741	-1.28811	0.224864	-2.99457	0.403667	-0.283305	-0.336316	-0.594873	0.283546	-2.86207	1.20761	-0.394341	-1.31448	-1.63738	-1.46149	1.15773	-0.956425	-0.0946821	0.571247	-1.97198	-1.45926	0.360719	-2.59973	-1.29718	-1.026	-1.32252	-0.0202414	1.2774	-0.826016	-1.51749	-2.54074	-4.27825	-1.53854	-0.156161	-3.13998	-2.10726	-2.44783
	Ptprs	Methylation	chr19:5210565-5210864		-0.0537247	0.0643083	0.0573559	0.0117971	-0.13349	-0.2387	-0.423129	-0.401532	-0.716078	-0.451764	0.0245579	0.0577314	0.0162976	-0.0222229	0.0333776	-0.520587	-0.545209	-0.372655	-0.411693	-0.201514	-0.152085	-0.0944774	0.0724178	-0.648986	-0.15393	-0.725687	-0.556362	-0.600218	-0.444173	-0.546515	-0.566788	-0.479064	0.0351115	-0.304613	-0.392489	0.0820776	0.0448526	-0.554312	-0.298906	-0.0638491	-0.0575956
	Ptprs	Methylation	chr19:5212148-5212484		-0.0550359	0.0371569	-0.0253205	0.0100062	-0.355932	-0.10211	-0.347424	-0.698062	-0.661767	-0.540946	0.0461204	-0.027411	0.0245981	0.0196635	-0.380144	-0.638249	-0.611393	-0.377963	-0.478304	-0.179523	0.0806322	-0.0654002	0.0445921	-0.544593	-0.099157	-0.669445	-0.597579	-0.604209	-0.51945	-0.545617	-0.585545	-0.343826	-0.399479	-0.0650963	-0.166306	0.0586239	-0.044793	-0.60029	-0.393494	0.0345843	0.0112356
	Ptprs	Methylation	chr19:5222663-5223351		0.0220483	0.0239268	-0.0269854	0.0261383	-0.432626	-0.454098	-0.37818	-0.636751	-0.805536	-0.610531	0.0150935	-0.0152228	0.0428974	0.0291239	-0.175112	-0.407327	-0.573419	-0.41793	-0.459754	-0.115377	0.0110422	-0.180437	-0.0197369	-0.725229	-0.0801818	-0.786961	-0.623684	-0.620818	-0.46518	-0.658285	-0.546939	-0.490792	-0.0170164	-0.374482	-0.217882	0.104061	-0.0142567	-0.520599	-0.370706	0.0182778	-0.223951
	Ptprs	Methylation	chr19:5229566-5229840		0.0635074	0.259533	-0.230447	0.0817062	0.135915	0.0885543	-0.222754	0.207926	0.25197	0.254133	0.173641	-0.127723	-0.0420078	0.0413066	0.163678	0.221388	-0.113653	-0.165661	-0.128954	-0.0653109	0.17801	-0.0384898	-0.07339	0.330253	0.267652	-0.416956	0.258227	-0.287095	-0.215255	-0.194593	-0.193785	0.215807	0.148269	0.1589	0.156482	-0.287194	0.0900824	-0.0537254	0.108508	-0.182083	0.102828
	Ptprs	Methylation	chr19:5231263-5231604		0.0246622	0.053242	-0.0499231	0.018431	-0.170529	-0.153925	-0.216401	-0.073653	0.022071	-0.0457386	-0.11385	-0.057571	-0.011387	0.0159329	-0.149932	-0.288958	-0.0940636	-0.155435	-0.267744	0.0566012	0.0845835	-0.0509755	-0.0871342	-0.0142425	-0.108206	-0.38528	-0.00663559	-0.297557	-0.583209	-0.195203	-0.507683	-0.0574075	0.0315524	0.0136931	0.0495224	-0.00606257	-0.363052	-0.0555336	0.0203502	-0.0718391	0.0699214
	Ptprs	Methylation	chr19:5237295-5237669		-0.0131395	0.0150686	0.0497628	-0.0329486	-0.491278	-0.678117	-0.673812	-0.74779	-0.906453	-0.825381	0.00691629	-0.0183886	0.0456218	-0.0761859	-0.355975	-0.371586	-0.712581	-0.498404	-0.618782	0.0559061	0.0126525	-0.0530264	-0.0187371	-0.840086	-0.0304889	-0.833621	-0.383338	-0.845357	-0.77659	-0.758978	-0.739686	-0.136555	0.0358827	-0.186101	-0.0242896	-0.0135811	-0.0316934	-0.538917	-0.0611777	-0.0266207	-0.034203
	Ptprs	Methylation	chr19:5238768-5239060		0.0203988	-0.285144	-0.0367185	0.0156425	-0.381029	-0.509022	-0.562666	-0.613603	-0.701796	-0.49979	0.0621843	-0.0467172	0.0055106	-0.0264994	-0.263242	-0.282979	-0.571788	-0.401783	-0.39049	-0.130235	0.0907228	-0.0553905	-0.0321681	-0.63232	-0.0741582	-0.705367	-0.537551	-0.574474	-0.436399	-0.540321	-0.615064	-0.100559	-0.0150955	-0.340844	-0.0780272	0.0787489	-0.0161358	-0.499226	-0.351678	-0.14258	-0.109728
	Ptprs	Methylation	chr19:5243870-5244393		0.00833918	0.0300517	-0.0821017	-0.032008	-0.422732	-0.123225	-0.412215	-0.571924	-0.477966	-0.704345	0.0389671	0.0289469	-0.0202033	0.0216715	-0.0590109	-0.4306	-0.545952	-0.503378	-0.562174	-0.165656	0.0564647	-0.162521	-0.0261316	-0.76785	-0.0852977	-0.769929	-0.50648	-0.776426	-0.592176	-0.685913	-0.649921	-0.386058	-0.413291	-0.287364	-0.0446923	0.0423773	0.0391453	-0.558812	-0.453886	-0.0334304	-0.0580184
	Ptprs	Methylation	chr19:5245886-5246095		0.0188726	-0.0770164	-0.0877583	-0.0402648	-0.588109	-0.357068	-0.423606	-0.393973	-0.618236	-0.425008	0.0449678	0.0600764	0.0566471	0.0146524	-0.297203	-0.458638	-0.569816	-0.357402	-0.444894	-0.165408	0.0857465	-0.0449244	-0.0110041	-0.632406	-0.150915	-0.629225	-0.542208	-0.590765	-0.461643	-0.519513	-0.533786	-0.282498	0.0802737	-0.332279	-0.395421	0.100271	-0.0167698	-0.598703	-0.215603	0.0227849	0.038695
	Ptprs	Methylation	chr19:5250459-5250668		0.0386326	-0.282655	-0.290715	0.0685047	-0.741106	-0.258001	-0.6375	-0.847941	-0.750711	-0.547368	0.145377	0.055897	0.143466	-0.604188	-0.427856	-0.652755	-0.662646	-0.457409	-0.51977	-0.412691	-0.611451	-0.0505149	-0.0485268	-0.837515	-0.302145	-0.822293	-0.718377	-0.696311	-0.580444	-0.702592	-0.534471	-0.791931	-0.583176	-0.535796	-0.745443	-0.154042	-0.775499	-0.728125	-0.368565	-0.550883	-0.272946
	Ptprs	Methylation	chr19:5290404-5290605		-0.0111778	-0.308613	0.224813	0.0174093	-0.496428	-0.289139	-0.335629	-0.699917	-0.562109	-0.495127	-0.0334893	-0.048446	0.0326169	-0.0699762	-0.0198282	-0.274663	-0.463432	-0.373235	-0.405855	-0.087441	-0.0704986	-0.0605682	-0.0231726	-0.331794	-0.153377	-0.40485	-0.568979	-0.535139	-0.362978	-0.44679	-0.55264	-0.26743	0.0366702	-0.235144	-0.0677303	0.0365094	-0.0560095	-0.517777	-0.226104	-0.0432513	-0.0693118
	Ptprs	Methylation	chr19:5293011-5294211		0.701255	0.448716	0.369449	0.604155	0.1776	0.555607	0.25097	0.607838	0.40309	0.299692	0.20693	0.253839	0.24345	0.208036	-0.121821	0.379277	0.359573	0.263322	0.18225	0.295356	0.135988	-0.0707631	-0.0346606	0.218898	0.446728	0.270848	0.557034	0.0794	-0.250158	0.389018	0.558653	0.635097	0.413434	0.401614	0.449408	-0.118032	0.405371	0.164857	0.452653	-0.205086	0.0515376
	Ptprs	Methylation	chr19:5335045-5335261		0.203574	-0.103194	0.132376	0.0690869	-0.678548	-0.273451	-0.71077	-0.776964	-0.591193	-0.446493	-0.29969	-0.319287	0.0561013	-0.513829	-0.327305	-0.524432	-0.450068	-0.447132	-0.533586	-0.109999	0.155954	-0.0833407	0.0210242	-0.599531	-0.729924	-0.734009	-0.526457	-0.615757	-0.435235	-0.761653	-0.602442	-0.527892	-0.202277	-0.431515	-0.679243	0.149175	-0.57965	-0.603699	-0.497107	0.124486	-0.0662778
	Ptprs	Methylation	chr19:5338789-5339130		0.855392	0.0938679	0.598934	0.566541	-0.158289	0.595785	0.28854	-0.164939	-0.062601	-0.0651123	-0.00481682	0.0508057	-0.258015	0.0913101	-0.0361913	-0.0881522	0.24105	0.0604251	-0.0678773	0.31478	-0.119967	0.0756898	-0.0194185	0.493734	-0.0450981	-0.205435	-0.0392843	0.0535769	-0.359626	0.232583	0.206198	0.462836	0.369324	-0.139211	0.377452	-0.176266	-0.170329	0.210683	0.539613	-0.282419	0.122586
	Ptprs	Methylation	chr19:5339641-5341061		-0.234228	0.419246	0.449282	-0.126681	0.614811	0.713498	0.438745	0.443527	0.714273	0.338829	-0.213971	0.182752	-0.115086	-0.285399	-0.108048	0.527493	0.51994	0.321197	0.173126	0.357114	-0.139174	-0.0522571	-0.0435799	0.316449	0.312053	-0.112549	0.606218	0.176596	0.172901	0.393437	0.222488	0.726856	0.680759	0.430127	0.496964	-0.0901748	0.300556	-0.098123	0.514198	-0.282494	-0.0207356
	Ptprs	Expression			1.96603	-0.810049	-0.837522	1.41765	-3.9491	-4.65063	1.55596	-2.53495	-3.83121	0.236814	3.37134	-0.119796	1.22069	1.89819	-2.78831	-5.49535	-3.29556	-1.7709	-2.41088	0.924172	1.96098	1.08336	0.677527	-3.75291	-0.653386	-2.97969	-3.29889	-1.88774	-3.49007	-3.06164	-5.12221	-3.84794	-2.53515	-0.00325768	-3.29391	-0.271108	-2.1654	-4.26844	0.702527	-0.310574	-2.30226
	Met	Methylation	chr7:116311825-116312598		-0.0197607	0.0193816	0.0333582	0.0248389	-0.0540673	-0.0311166	0.011315	0.250108	-0.0346112	0.0112204	-0.0251221	0.0137747	0.0117728	-0.0428954	-0.00816485	0.0529672	0.0102663	0.0248636	0.0126874	0.00717466	-0.0404283	-0.00962872	-0.0106584	-0.0913059	-0.022178	-0.0115669	-0.0408707	-0.0142945	-0.037433	-0.0336707	0.0113023	-0.020927	-0.0652786	-0.0857179	-0.0375466	0.013924	-0.0506658	-0.0194214	0.0141185	0.00796903	-0.0282578
	Met	Expression			0.667873	2.01102	0.837823	1.86304	1.31435	1.38959	1.31764	1.0802	1.55032	1.78139	0.040375	-1.31333	0.831417	0.715042	1.5616	0.823613	0.724328	-0.326716	0.3999	0.278705	0.235659	-0.340008	0.443122	-0.121435	2.39298	-0.49773	-0.94023	0.695512	0.290663	1.56135	-0.358422	1.80576	1.13406	0.227692	1.48048	-1.48042	0.840529	0.0178685	0.552464	-0.981668	-1.41462
	Cldn7	Methylation	chr17:7164286-7166245		-0.506677	-0.131191	0.402912	-0.452401	-0.356676	0.682538	0.830026	-0.292821	-0.320674	-0.162353	-0.243232	-0.33883	-0.301798	-0.228084	-0.205561	-0.294152	-0.0716983	0.0723078	0.0792108	0.0538786	-0.118215	0.0672863	-0.0946613	-0.236387	-0.443487	-0.316117	-0.139087	0.304477	-0.206038	-0.103027	-0.1903	-0.219576	-0.101193	0.154528	-0.121225	-0.216213	0.293468	0.266732	-0.159768	-0.207335	-0.0737444
	Cldn7	Expression			6.16307	2.9976	2.08224	3.08682	2.01389	0.768193	2.81094	2.12428	0.0719966	1.72951	-0.559684	3.84933	-0.483017	0.157476	1.74856	0.0312973	1.17589	0.124846	1.8223	0.487506	-1.13023	2.10933	0.747032	1.19288	-0.495398	1.90764	0.480272	-0.512461	-1.08202	2.39034	2.66176	1.07205	0.908968	-4.12083	0.266937	1.16487	-1.69106	-4.19961	0.355563	3.54934	0.101417
	Slc20a1	Methylation	chr2:113403002-113404079		0.0283429	0.0129203	0.177789	0.0646468	-0.0411314	0.0507232	0.00888878	0.0640417	0.0120324	0.0195621	0.0175844	0.0130328	-0.0179793	-0.014211	0.0400734	0.134712	0.0133898	0.0136718	-0.00868036	0.0241095	-0.0195081	-0.0423539	-0.0716645	0.0154801	0.0273788	-0.0402443	0.0105019	-0.0376253	0.00954812	-0.0228918	0.0427575	-0.0178821	0.0186151	-0.00782761	-0.0223703	0.017022	-0.0801096	0.00963445	0.0239363	-0.0228835	0.018843
	Slc20a1	Expression			-0.599738	0.332769	-0.103645	-0.41401	-2.30602	1.37262	1.86255	-0.726859	0.932016	-0.354185	-1.22363	0.00806225	0.784261	-2.64761	-0.612417	-0.172251	-1.11426	-0.899634	0.188955	1.75422	-0.519474	-0.179343	0.788968	-1.51081	1.88191	0.0137733	-1.31064	-0.286916	0.313088	0.305468	0.817059	0.968837	0.337509	-0.200441	1.08212	-1.90677	-0.0190986	0.500146	-0.546812	0.0396088	-2.02358
	Gata2	Methylation	chr3:128205496-128212274		0.531678	0.401665	0.449464	0.74622	0.760091	0.724425	0.341006	0.827415	0.395061	0.351656	0.36981	0.303523	0.255358	0.408672	0.20574	0.502824	0.62834	0.429875	0.38721	0.285029	0.247348	0.075888	-0.0890761	0.481479	-0.300605	0.819709	0.418083	-0.188099	-0.214419	0.328068	-0.380947	0.717777	0.727067	0.265858	0.477321	0.449876	0.475006	0.325938	0.593063	0.160992	0.239162
	Gata2	Expression			0.349853	1.70163	0.451264	2.29053	0.181739	1.06671	0.320824	2.01113	2.22137	0.447826	1.04949	1.88574	1.65971	2.10126	0.63247	-3.42679	2.15964	1.69335	0.640025	4.06245	1.85629	1.2494	0.35256	-1.05746	-1.91739	0.40773	0.202356	-2.90901	-1.09708	-1.19469	-1.87806	-0.620673	0.115633	0.0359697	0.0639701	-0.511109	1.51232	-0.728185	-0.737645	-0.24789	-1.10576
	Mgat4a	Methylation	chr2:99346883-99348177		0.0340694	0.0468191	0.0316019	0.00562545	0.0265833	0.0132873	-0.00664757	0.0187889	-0.011839	-0.0137022	-0.019345	0.0134123	0.0139698	-0.0565672	0.0250365	-0.00647962	0.0123609	-0.00722985	-0.0125645	-0.020541	0.0178778	-0.0140591	-0.0549492	-0.0164888	-0.00255314	-0.00608303	-0.00526768	-0.0155972	-0.0189144	-0.009761	0.0069541	-0.0191475	-0.0162863	-0.00930167	-0.00849429	0.0125433	-0.0299254	-0.00343381	-0.00760126	0.0183662	-0.00643087
	Mgat4a	Expression			-0.295765	1.74645	1.20773	1.39808	0.0624065	2.0733	1.76133	0.775832	0.615036	0.653302	2.32646	0.306778	2.12837	0.245727	3.34335	0.953889	-1.71713	0.932777	1.61381	2.13149	1.48743	-0.182192	-0.264354	-1.13247	1.16619	-0.416258	0.226404	1.76504	0.59274	0.0585045	0.704184	0.514127	-0.798288	0.733971	1.97391	0.234449	0.314461	-0.53278	0.467806	-0.25391	-1.13041
	Tspan9	Methylation	chr12:3186012-3186968		0.177213	0.00649374	0.0692957	0.0309397	-0.0275548	0.0300504	-0.00219592	0.321856	-0.0125858	-0.0181118	0.0191788	0.00805847	0.00981439	-0.0183679	0.0291575	0.0148183	-0.0149172	0.026253	0.012442	-0.0115713	-0.0172398	0.00656414	-0.0423724	-0.0449977	-0.0187224	-0.019902	-0.0309011	-0.0284898	-0.0271973	-0.0193012	-0.016	-0.040507	-0.0291557	-0.0178363	-0.0281374	-0.00663652	-0.0552336	-0.0136511	-0.0041703	-0.0338001	-0.0303633
	Tspan9	Methylation	chr12:3308813-3310270		-0.600087	0.205535	-0.540049	0.23975	0.373524	0.241418	0.337314	0.461545	0.385615	0.195666	0.142541	-0.226388	0.0507909	0.348293	0.171778	0.33582	0.175518	0.069906	0.22887	0.136031	0.258267	-0.0388891	-0.136968	0.358928	0.595596	0.459665	0.331098	0.301596	0.274069	0.423718	0.2675	0.371376	0.468944	0.346828	0.38137	0.280783	0.255825	-0.386312	0.326274	0.131685	0.268929
	Tspan9	Expression			-0.74927	0.927637	-1.31608	-1.067	0.0682848	0.44876	0.824931	-0.120189	-0.026612	0.401679	0.410377	-1.66106	0.26755	0.736609	-0.254793	0.0345172	-0.413385	-0.814507	-0.869596	-0.757696	-0.133864	-0.166226	-0.0163537	0.00225208	0.544574	-0.656276	-0.368514	0.821562	-0.295833	-0.222326	-1.2271	-1.32012	0.128686	0.0412864	0.729702	-1.72965	-1.31334	-1.51345	-0.195984	-0.866769	-1.16069
	Srgap1	Methylation	chr12:64237404-64238401		0.0145079	-0.0199966	0.0936692	-0.0333705	-0.48005	0.104658	-0.0108854	-0.0335961	-0.0539987	0.037363	-0.0412374	-0.0581551	-0.0155065	-0.0207976	0.0138817	-0.0625911	0.0185719	-0.0324825	-0.0385267	0.0409898	0.0229052	-0.0255714	-0.0269609	-0.031418	-0.0258243	-0.0686758	-0.0142731	-0.0245788	0.0263445	-0.00947825	-0.0273067	0.524814	-0.0222504	-0.0249024	0.0154055	-0.0229109	-0.0270129	-0.0656664	-0.026402	-0.0139675	-0.0176165
	Srgap1	Expression			3.56341	3.35776	3.67193	3.34614	1.46892	-1.30553	3.04267	1.72714	-0.138111	2.96648	4.8906	1.8252	2.64532	0.963579	3.40682	0.960541	0.803375	1.80085	0.813544	3.22427	1.332	1.06916	0.705536	0.220005	1.63467	0.174376	1.35671	-2.47702	0.867846	-0.0909389	1.50188	0.0595093	-0.761622	-1.3845	0.713879	-2.79732	3.71878	2.47872	-1.4026	-2.31904	-1.41026
	Ptk7	Methylation	chr6:43044045-43045057		-0.449486	-0.32533	-0.256563	-0.61929	0.344536	-0.494272	0.217161	0.491357	0.328349	0.17607	-0.456053	-0.356475	-0.347238	-0.27809	0.146228	0.358593	0.159879	0.103743	0.138116	0.241387	-0.256304	0.0675832	-0.158541	0.380846	0.587408	0.308329	0.204551	-0.564723	0.267593	0.418831	0.260046	0.461432	0.497016	0.301898	0.303174	-0.347937	0.271182	0.216591	0.354336	-0.406382	0.408448
	Ptk7	Expression			2.67305	2.71695	0.0918064	5.22082	-0.115418	6.74876	1.64155	0.714843	2.42273	2.21919	4.50621	2.54213	2.04441	3.58117	3.03758	-0.666649	-0.623439	2.48534	1.87084	2.77362	2.75376	3.6134	1.71228	-1.53756	-3.41861	-0.457901	0.0462258	5.94292	2.87929	0.418913	-2.73897	-0.801402	-1.4242	0.545917	-0.507091	-1.36025	0.0206704	-1.49031	0.57448	2.32876	-0.216604
	Dbn1	Methylation	chr5:176893861-176894794		0.0290977	0.0536209	-0.207411	0.0330535	-0.302218	-0.199299	-0.597673	-0.791124	-0.629708	-0.543818	-0.00434656	-0.0544524	0.101738	0.047518	0.0603662	-0.620734	-0.315194	-0.324394	-0.475062	-0.18304	0.115307	-0.0400032	-0.0768849	-0.667192	-0.736948	-0.648564	-0.648819	-0.0295327	-0.365057	-0.629356	-0.66184	-0.616704	-0.109227	-0.262953	-0.265192	0.062418	-0.220477	-0.497988	-0.445543	0.0312286	-0.289561
	Dbn1	Expression			5.46227	2.54709	0.680378	2.86429	2.43118	1.62255	1.12452	0.452921	2.72829	2.43863	5.25287	4.04259	3.9866	2.62413	3.253	-1.00654	1.99548	1.81504	1.53362	2.7777	3.74778	2.50073	1.62777	-1.04231	-2.49136	0.418414	-1.14998	4.22141	3.74783	0.863431	-0.887021	0.122815	-0.111333	0.317617	-0.633113	0.433935	1.68679	-0.359663	1.47205	2.96921	0.340941
	Rundc3b	Methylation	chr7:87256959-87258444		0.151271	-0.0333172	0.153475	-0.0380938	-0.139597	0.282495	-0.0409477	0.0756643	-0.0993329	0.157873	0.0326642	0.0167564	-0.053456	0.0465098	-0.0566366	-0.0811486	-0.027417	0.00978299	0.0381215	-0.0613431	-0.0780381	0.0126948	-0.0184543	-0.0801839	0.0471267	-0.0293462	-0.0532723	-0.0302935	0.0332979	-0.0436778	-0.0361937	-0.091744	0.340755	-0.0744483	-0.0730093	-0.0321783	0.0529	-0.0203815	-0.0186069	-0.0567551	-0.0242432
	Rundc3b	Expression			-0.780663	-1.56433	-1.49839	-0.858086	1.54128	-6.44273	-0.891661	1.87939	-0.628166	0.361363	-4.09899	-2.01418	-0.302644	-0.630482	-0.364491	0.309858	-0.350994	-0.381288	-2.04223	-1.44988	0.314662	-0.562184	-0.617804	-0.556549	-3.78874	-3.63784	0.82387	-1.18252	-2.58944	0.143962	0.0449919	2.34235	1.54309	-1.69181	1.12508	-1.54852	-4.51314	-0.439003	0.454388	-0.555475	-1.6567
	Dysf	Methylation	chr2:71693165-71694127		0.453586	0.687784	0.38292	0.526287	0.616966	0.692799	0.514037	0.621279	0.303058	0.482358	0.224529	0.296532	0.296877	0.453081	0.329986	0.542555	0.327799	-0.30368	0.39311	0.220832	0.4374	-0.103624	-0.134517	0.507351	0.414707	0.458831	-0.154111	-0.420847	0.558448	0.348475	0.455768	0.606748	0.596863	0.663992	0.511744	0.610588	0.265401	-0.389772	0.522386	0.424316	0.299185
	Dysf	Methylation	chr2:71787431-71787897		0.0801234	0.0823146	-0.102353	0.0627292	0.199946	-0.178263	-0.264302	0.0783009	-0.535936	0.0450876	-0.0295196	-0.0570456	0.0941706	-0.0306162	0.0480668	-0.0863436	0.0663548	-0.157171	0.0644199	0.0240164	0.0967163	-0.0382454	-0.0552572	-0.492522	0.0802799	-0.381018	0.0643593	-0.439826	0.0570598	-0.0763577	0.107336	0.101173	0.113552	-0.159985	-0.135902	0.0761979	-0.414239	-0.303514	-0.388876	-0.0540561	0.0181465
	Dysf	Expression			-0.703826	1.2643	1.50822	1.56005	0.697076	-1.35996	-0.89317	0.514013	0.791708	2.72891	2.12942	2.23356	0.0503981	1.33482	1.41687	1.13287	0.536605	0.588244	1.14981	0.666457	1.30297	0.260546	0.516779	-0.540557	2.57664	0.210416	0.555248	-1.35406	0.53662	0.628508	0.585662	1.90153	0.769873	0.306885	-0.581602	-0.213286	0.60934	-1.35958	-0.474729	-0.0664639	0.662177
	Prrx1	Methylation	chr1:170633275-170634178		0.254644	0.470485	0.431145	-0.0407264	0.43779	0.42726	-0.0385333	0.366236	-0.136817	-0.0611836	0.495659	-0.0817044	-0.158392	-0.0551458	-0.141995	-0.110121	-0.0383456	0.0468814	0.023114	-0.036869	-0.0875271	-0.0581654	-0.0540964	0.19982	-0.0368675	-0.187328	-0.0297688	-0.0892472	-0.0485885	-0.0300759	-0.0501561	0.415217	0.379223	-0.0719994	0.362514	-0.0502021	0.302074	-0.0889174	0.0749232	-0.0672103	0.100594
	Prrx1	Expression			2.51476	6.82831	6.17248	4.10546	2.10171	1.38699	1.42811	1.14493	5.27643	-0.075487	NA	6.90926	3.93055	3.07911	4.39445	0.509809	4.13668	4.29669	2.33906	7.32697	1.46811	3.33989	0.850418	0.921638	0.110296	2.2555	0.535445	3.38751	2.47719	0.911712	1.13553	1.87572	0.465619	1.05598	0.663132	0.341996	3.45448	0.698943	0.951725	4.6335	1.96225
	Arhgap27	Methylation	chr17:43472528-43474343		0.677871	-0.16162	0.535595	0.134165	0.300679	0.39047	0.264482	0.130865	0.530932	0.182776	-0.158418	0.118014	0.287684	0.0565654	-0.323037	-0.316343	-0.13365	0.168938	-0.0647824	-0.123486	-0.369734	0.114595	-0.0701737	0.18685	0.163757	0.150418	-0.240896	-0.116583	-0.228431	-0.30319	0.135609	0.0947856	0.252183	-0.259876	-0.347771	-0.126766	0.221481	0.111004	-0.0890668	-0.191418	-0.283709
	Arhgap27	Methylation	chr17:43483098-43483454		0.478466	0.17462	0.22257	0.418919	0.127411	0.456225	0.299239	0.160939	0.350327	0.0681408	0.249177	0.288907	0.0987823	0.233971	-0.294075	0.071238	-0.473166	0.0911192	-0.171608	0.0455224	-0.283249	0.0890682	-0.0399708	0.192525	0.195139	0.173879	0.0594289	0.411828	-0.166014	-0.237961	0.269604	-0.14103	0.222373	0.087602	0.0917223	0.237523	0.341029	-0.268893	0.352977	-0.105819	-0.307067
	Arhgap27	Methylation	chr17:43506829-43510380		0.577521	-0.392497	0.271357	0.487247	0.722772	0.486588	0.447967	0.674007	0.523843	0.642855	-0.181631	0.11079	0.512842	0.449738	0.581225	0.268748	-0.176418	0.310819	0.388419	-0.174399	-0.302621	0.0759136	-0.0940728	0.410765	-0.308789	0.469802	-0.403567	-0.161066	-0.15953	-0.204613	0.491801	0.313559	0.755764	0.503009	-0.469176	-0.260768	-0.279025	0.400206	0.570777	-0.236626	-0.206145
	Arhgap27	Expression			4.72874	1.31533	1.56944	2.30066	0.246075	0.45402	2.20229	0.522703	1.57648	2.46658	0.815574	2.2106	0.840567	1.06662	1.78457	0.8394	-0.658994	1.45527	0.610884	1.29074	-0.560692	1.54485	0.793894	-0.570342	0.472022	1.64415	0.98066	0.192827	-0.699568	1.29895	1.6299	-0.632665	-0.774209	-0.630836	-0.856187	-0.185356	1.60611	-0.102771	-1.09525	-0.787941	-2.7932
	Cpeb1	Methylation	chr15:83315117-83317541		0.54053	0.675985	0.800135	0.567704	0.775004	0.638584	-0.368471	0.625052	0.696799	0.410229	0.461603	0.413714	0.17453	0.388924	0.387205	0.405863	0.426401	-0.151369	0.379346	0.188767	0.391361	0.0687802	0.151831	0.552113	-0.448406	0.377037	0.465157	0.531921	0.405957	0.245776	0.588423	0.624609	0.562577	0.739939	0.812661	0.513294	0.644491	0.561576	0.60543	0.378262	0.251145
	Cpeb1	Expression			2.88367	2.3328	-1.16757	NA	NA	NA	NA	NA	NA	NA	NA	-0.163581	1.54483	NA	NA	NA	NA	NA	-0.22489	2.62437	-1.08475	0.731435	0.857446	NA	NA	-1.79892	NA	NA	NA	NA	0.345731	NA	NA	NA	NA	NA	NA	NA	NA	-0.291291	NA
	Efnb2	Methylation	chr13:107145409-107145787		0.0607991	0.160481	-0.378053	-0.266426	-0.403326	-0.34983	-0.0954201	-0.561505	-0.583875	-0.471652	-0.0646264	-0.0599528	0.0737352	-0.426737	-0.238918	-0.597554	-0.545436	-0.307174	-0.517145	-0.0545476	0.0496244	-0.0820704	-0.0426074	-0.487997	-0.741678	-0.668815	-0.616936	-0.576453	-0.342551	-0.501732	-0.591016	-0.370418	-0.347415	-0.670553	-0.635663	0.095514	-0.406485	-0.290861	-0.608589	-0.0940083	-0.277253
	Efnb2	Methylation	chr13:107186469-107189024		0.573821	0.692013	0.630886	0.768222	0.75963	0.389211	0.334866	0.777055	0.655885	0.699546	0.588663	0.62909	0.393246	0.621274	0.642343	0.4899	0.70613	0.338727	0.642398	0.361952	0.594965	0.180632	0.0983884	0.361234	0.386437	0.807024	0.732805	0.570044	0.385289	0.738298	0.716913	0.837526	0.817772	0.785885	0.798174	-0.0634141	0.608669	0.57117	0.676205	0.406018	0.421502
	Efnb2	Expression			1.76932	2.45313	0.628346	1.91983	0.740552	0.906967	1.13175	0.78098	3.09968	1.24139	2.91124	1.94281	2.50083	0.747192	2.0432	-1.89527	-0.801469	3.06557	1.27075	2.30867	0.676858	0.351448	0.0488022	-0.698021	-0.00067171	0.161704	2.11098	-1.01121	-0.459185	-0.165682	-1.11074	1.28077	0.393211	1.44382	0.887135	-2.36711	0.962819	-0.0379265	-1.03468	0.18079	-0.631322
	Chrna4	Methylation	chr20:61978016-61978294		0.091938	0.0379587	0.295196	-0.327685	0.0659692	0.0827619	-0.695007	-0.772645	0.0118537	-0.630852	-0.382754	-0.370719	-0.22503	-0.564403	-0.339845	-0.597861	-0.504993	-0.189928	-0.431545	-0.0629801	0.151953	-0.0775942	0.0581134	0.183392	-0.714604	0.108064	-0.447984	-0.714393	-0.380548	-0.54121	-0.445408	-0.274057	0.202752	-0.427586	-0.3642	0.100143	0.0503591	0.0779953	-0.265125	0.0205291	-0.0528081
	Chrna4	Methylation	chr20:61979256-61979573		-0.264219	-0.28428	0.149315	-0.226228	0.131798	-0.439296	-0.810149	-0.860872	-0.432206	-0.593248	-0.644923	-0.0226243	-0.198851	-0.527026	0.26344	-0.705496	-0.703714	-0.495	-0.683501	0.0247037	0.220274	-0.0547955	-0.109364	-0.25369	-0.673362	-0.284349	-0.683217	-0.788685	-0.673472	-0.717709	-0.678343	-0.587292	0.25285	-0.831781	-0.725564	0.147608	-0.395665	0.0486951	-0.683403	0.136923	0.0763463
	Chrna4	Methylation	chr20:61980565-61982373		0.0308672	0.017834	-0.308447	-0.286418	-0.0401013	-0.0303353	-0.652147	-0.393263	-0.402869	-0.597253	-0.216484	-0.0320631	0.0231121	-0.311173	-0.0876543	-0.348932	-0.306798	-0.365873	-0.48902	0.0541467	0.1021	0.0196044	-0.0138174	-0.363509	-0.645061	-0.14135	-0.145415	-0.624617	-0.419413	-0.597839	-0.578437	-0.089682	0.0287176	-0.511424	-0.240714	0.0713797	-0.0267046	-0.00664116	-0.029413	0.00907507	-0.0147854
	Chrna4	Methylation	chr20:61992187-61993599		0.103457	0.350366	-0.204331	0.189495	0.372471	-0.404247	-0.486493	0.434972	0.515135	0.352744	-0.411126	-0.523133	-0.115931	-0.528397	-0.354425	-0.467205	0.0555111	0.0765098	0.302797	0.298611	-0.179678	0.102204	-0.156775	0.385142	-0.264794	0.319266	0.286223	0.27201	-0.244853	0.62561	0.187158	0.63434	0.590797	0.353166	0.213977	-0.388646	-0.486311	-0.0895327	0.287833	-0.463328	0.460989
	Chrna4	Expression			NA	-7.01184	NA	-2.00869	2.10418	0.173981	-8.59132	-1.90965	2.30779	NA	-3.75868	-3.7199	-5.3179	2.31661	NA	-3.40725	-7.54309	-2.25454	-6.60192	NA	-5.69276	-1.61727	-0.708648	1.3782	-4.37661	1.5903	-1.14738	-6.33471	-3.38607	NA	-3.04195	-0.850944	3.27447	NA	-1.95455	-1.35388	0.605841	0.946045	NA	0.837343	1.28213
	Pcdh17	Methylation	chr13:58203587-58204322		0.518431	0.509107	0.380913	0.539806	0.511988	0.681031	0.375326	0.226055	0.529674	0.357936	0.291207	0.410548	0.419348	0.454215	-0.21816	0.237656	0.259236	0.338896	0.158239	0.281342	-0.239583	0.0333356	-0.0344947	-0.12197	-0.139092	-0.130906	-0.0497084	0.208866	-0.229418	0.232409	0.272618	0.244806	0.352306	0.471133	0.47475	-0.158931	0.201389	-0.134578	0.220972	-0.125487	0.176453
	Pcdh17	Methylation	chr13:58206527-58208930		0.748749	0.742666	0.287946	0.698912	0.577073	0.739316	0.338296	-0.077028	0.443972	0.402744	0.441245	0.446037	0.259754	0.615477	0.260445	-0.157454	0.340131	0.295876	0.0752545	0.202797	0.539331	0.0476056	0.0909183	0.442466	0.166974	0.538484	0.467234	-0.153058	0.339557	0.162645	0.439391	0.506454	0.64761	0.563843	0.594961	0.747537	0.470962	0.346688	0.569316	0.491144	0.20422
	Pcdh17	Expression			3.54991	5.21876	1.86181	4.24021	0.688689	2.52152	1.39475	0.887797	4.94346	2.68488	4.16539	3.11509	3.13846	3.01064	3.22911	-0.972343	0.678893	3.31654	3.72119	3.51173	1.9892	0.993964	1.84924	0.198482	0.195703	0.96609	3.77985	1.84286	2.12383	1.63423	1.12142	2.59531	1.39323	2.59572	1.83103	-2.10423	2.81657	0.567397	1.36951	1.0539	0.920613
	Srd5a2	Methylation	chr2:31805294-31806403		0.435924	0.704402	-0.526274	0.644536	0.563565	0.720993	0.559983	0.440541	0.435034	0.649718	0.300275	0.249397	-0.270891	-0.211302	0.284766	0.513731	0.539129	0.398607	0.350787	0.352561	0.393729	0.258135	-0.0698437	-0.122117	0.369421	0.466361	-0.17296	0.304533	0.445676	0.26764	0.444671	0.357327	0.563809	0.514564	0.294553	0.63756	0.577767	0.472635	0.420222	0.366488	-0.195441
	Srd5a2	Methylation	chr2:31806546-31806782		-0.161285	0.0980963	-0.217618	-0.128928	0.259663	0.154968	0.0981479	0.108655	0.226972	0.0837414	-0.0774502	-0.052328	0.0713682	0.126691	-0.239824	0.162486	0.0621761	-0.0705588	0.053721	0.145155	0.107041	0.032995	-0.101321	0.321965	0.115965	0.110416	-0.159145	-0.402679	0.2549	0.0441445	0.0696888	0.14244	0.338486	0.183613	0.132751	0.111916	-0.0221129	0.0913598	0.118213	-0.0288011	0.105182
	Srd5a2	Expression			-10.9482	-7.1049	-3.17545	-2.57097	0.925603	-2.53646	-4.85658	-2.82818	0.101857	-0.603091	-5.726	-4.73436	-2.12034	-3.683	-7.46777	-1.01252	-3.76728	-3.24068	-3.59027	-3.84231	-2.13559	-1.21541	-0.601507	-3.18469	0.353287	-1.58453	-2.8984	-6.41107	0.359074	-1.60302	-1.46514	1.68272	-1.49401	-5.04806	1.52817	-6.5215	-3.159	-0.562638	-4.5853	-5.09848	-4.33709
	Bhlha15	Methylation	chr7:97841637-97842005		-0.0289013	0.0071353	-0.080761	-0.0291973	0.23035	0.0301898	-0.0397869	0.0250401	0.0491345	0.0153032	-0.0275376	0.0254631	-0.00911683	-0.0376699	-0.0435597	0.0299875	-0.0714077	-0.0531206	-0.0469674	0.0362219	-0.0193243	0.0238429	-0.0482322	0.0747166	-0.0686157	0.0598304	0.00676988	-0.112046	-0.0369554	-0.0223969	0.049984	0.123613	0.073656	0.0204639	-0.0165672	-0.0277317	-0.0463976	-0.0494413	-0.0351274	0.0712943	-0.107927
	Bhlha15	Expression			4.37516	3.73924	6.18015	5.31086	1.73053	NA	5.8645	0.607987	0.860839	0.57548	2.72337	-0.199455	2.5617	2.73798	3.02264	-0.891713	-2.54506	0.12083	2.35097	2.32751	-1.74916	-0.48526	1.9174	-2.03269	1.15912	-1.21419	1.35623	2.75149	-0.864503	0.493308	1.68791	1.0365	NA	3.72635	-1.57013	-0.935642	-2.80286	NA	0.285015	-0.258434	-2.47068
	Inhbb	Methylation	chr2:121101801-121104534		0.327751	0.473687	0.0802171	-0.0296763	-0.0872739	0.0379171	0.0107211	0.274777	-0.0646675	-0.0206112	-0.0241667	-0.0137667	-0.0223417	-0.0340127	-0.0365663	0.0971984	-0.0345565	0.170374	0.364734	-0.0800991	-0.0551671	0.0269875	-0.0485362	-0.0958672	-0.0364037	-0.0297004	-0.0741405	-0.042479	-0.0364946	-0.0516158	-0.0421873	-0.0400116	-0.0728938	-0.055018	-0.0350233	-0.0147031	-0.053202	0.0670447	-0.0127043	0.0718452	-0.050608
	Inhbb	Methylation	chr2:121104713-121104935		0.537096	-0.00631187	0.148186	-0.00306792	-0.0181299	-0.0124429	0.00429496	0.00110967	0.0124505	-0.00987385	0.0292068	0.0112117	0.00576242	-0.0104381	0.00663166	-0.00625813	0.0483599	0.0268054	0.025078	-0.00551328	-0.0158332	-0.0096353	-0.0244747	0.0379415	-0.0275756	0.0317335	-0.00184802	0.172692	-0.00468	-0.00885524	-0.00606027	-0.00918175	-0.00426819	-0.0136576	-0.00528118	-0.00353119	-0.0212528	-0.00581404	-0.00630346	-0.0108858	-0.013252
	Inhbb	Methylation	chr2:121106947-121107536		0.126356	0.0547925	-0.120143	-0.10526	0.0741675	0.0513066	-0.213428	0.0775999	0.145488	-0.102638	-0.177268	-0.048905	-0.0529794	-0.25192	-0.282851	0.0936571	-0.459034	-0.233008	-0.364102	-0.0667608	0.115037	-0.0264228	-0.0849262	-0.159744	-0.292569	-0.178394	-0.27779	-0.196176	-0.435706	-0.238561	-0.470823	0.108238	-0.137801	-0.283704	-0.0819657	0.021869	0.0452805	0.0529164	0.0696808	0.0686976	0.0180506
	Inhbb	Expression			1.12994	2.92286	-1.94659	1.79457	-1.27844	1.53699	2.17987	-0.805369	1.2354	0.13761	0.111406	-0.669058	0.972426	1.38771	-0.582447	0.473394	-2.173	-2.3685	-2.29273	-0.574236	0.494675	0.0157494	0.475196	-1.76097	-2.57302	0.321799	0.238186	-0.704165	0.676569	1.72853	1.26625	-0.217216	-0.271795	3.08915	1.66087	-2.73528	0.22432	-2.71236	1.22957	-0.471029	-1.77233
	Hmgn2	Methylation	chr1:26798367-26799842		0.028279	0.0152533	0.0482257	0.013763	-0.365044	0.0154416	0.00712067	0.0366719	-0.0232131	0.0248048	-0.0145206	0.0312016	-0.00900115	-0.0158707	0.0271861	0.0153329	0.0067318	0.0236756	-0.0173594	0.0178302	-0.0104414	-0.0153595	-0.0172144	0.0230267	0.010828	-0.011102	-0.0326189	0.0133813	0.0194738	-0.0189414	-0.00767979	0.0196688	0.0280535	-0.0110512	-0.0328549	0.00912098	-0.0227869	-0.0120978	-0.0226819	0.00733349	0.010506
	Hmgn2	Expression			1.22109	1.05487	0.0510828	1.35944	0.888916	-0.584575	1.76761	1.0142	0.950189	0.00920377	0.629564	-0.586505	0.896555	0.386791	1.05389	0.853188	-0.146873	0.934854	1.04133	1.91505	0.18462	0.399291	0.170686	0.869471	0.965372	2.17095	0.1351	0.378917	1.34095	0.534963	-0.368089	0.798894	0.801856	0.532481	1.16999	-0.390944	0.826574	-0.151034	1.34989	0.896064	-1.621
	Gabbr1	Methylation	chr6:29595299-29595795		0.681757	0.299496	0.456272	0.58165	0.417385	0.453111	0.104934	-0.197754	-0.220233	0.299731	0.417549	0.390776	0.086794	0.504862	0.347189	-0.182248	0.237685	0.165691	0.0947592	0.140745	-0.130931	0.0897371	-0.0519985	0.487228	0.167793	-0.201401	0.330981	0.179127	-0.0647316	-0.206092	-0.100736	0.63456	0.583291	-0.140875	0.47125	0.602567	0.442563	0.21686	0.324795	0.428334	-0.134329
	Gabbr1	Methylation	chr6:29600193-29600661		-0.0790477	0.158955	0.14328	-0.0267711	0.587317	0.205448	0.17134	0.332481	0.120737	-0.0663511	-0.120579	-0.0636838	-0.026398	0.255015	-0.0784571	0.615301	0.410893	0.176274	-0.020766	-0.0501379	-0.0583288	-0.0909566	-0.0686578	-0.0656852	-0.0676567	0.0938947	0.228875	-0.0422415	-0.0875478	-0.0216456	0.213396	0.544543	-0.0581768	0.0607877	-0.0373466	-0.0300832	0.0973838	0.623303	0.0535266	-0.0775879	0.0478355
	Gabbr1	Expression			4.56291	0.18575	-1.70774	3.21557	-2.69385	-0.483652	1.67647	1.5574	-0.399189	1.94971	0.760295	0.886905	2.02217	1.02121	-0.132668	-1.94218	-1.28171	2.2144	-1.27438	-0.277506	-1.354	0.86942	0.935283	-3.0852	-5.18462	-1.85377	-0.638912	-2.45975	-2.17205	-1.18696	-2.67093	-1.33725	-0.781326	-1.37243	-1.19664	-1.7905	-0.0233715	-0.842025	-2.77025	0.685799	-1.74373
	C2cd4c	Methylation	chr19:406132-406611		0.322093	-0.451925	-0.0320098	-0.218816	-0.456306	-0.121678	-0.321879	-0.384176	-0.240389	-0.380671	-0.228533	0.0664723	0.0871773	-0.162622	-0.239803	-0.120948	-0.326333	-0.209243	-0.295386	0.0541624	0.147737	-0.0154885	-0.0302586	-0.404455	-0.131994	-0.47093	-0.379748	-0.336813	-0.244	-0.310323	-0.373781	-0.329658	-0.33182	-0.165229	-0.227221	-0.223158	-0.179859	-0.321146	-0.184753	-0.154114	-0.188701
	C2cd4c	Methylation	chr19:407012-409511		0.374966	-0.474524	-0.318792	0.543096	-0.550285	-0.318673	-0.414153	-0.546171	0.320086	-0.32497	-0.283369	0.249303	-0.196012	0.244367	-0.287393	-0.315692	-0.516922	-0.261478	-0.36942	0.328526	-0.202602	0.103552	-0.0877942	-0.502842	-0.543565	-0.633042	-0.470137	-0.464382	-0.392377	-0.434551	-0.335441	-0.448156	0.281202	-0.355408	-0.343304	-0.246493	-0.297945	-0.253712	-0.302759	0.21403	-0.378106
	C2cd4c	Expression			3.71652	-0.905645	3.37499	-0.648366	0.703819	0.245823	-2.51604	-0.831384	-0.413008	0.171393	-0.52604	-0.0450539	0.183267	3.63525	-2.12637	-1.36264	0.164263	-0.86069	-0.473182	2.5419	1.2757	0.858778	1.22276	0.530494	-5.17079	-0.776775	0.432586	-4.42993	-1.63026	-2.1997	-2.18412	0.684034	0.621966	0.176269	-1.48794	0.746325	0.0692745	-0.623356	0.0617712	-2.33683	-0.735499
	Foxc1	Methylation	chr6:1604607-1615866		0.807762	0.782289	0.46387	0.528905	0.78839	0.863655	0.746636	0.696495	0.678045	0.653216	0.50572	0.301603	0.304302	0.553494	0.464547	-0.278711	0.578455	0.538304	0.502316	0.379302	0.415277	0.238795	-0.0819344	0.535499	-0.228502	-0.586794	0.489472	0.581364	-0.263814	0.800774	0.568796	0.792349	0.795214	0.724613	0.775783	0.442886	0.718112	0.518572	0.805122	-0.209597	0.362238
	Foxc1	Expression			2.96929	1.24648	-0.0377662	0.101053	-0.199061	4.56186	3.20247	-1.06699	1.9902	2.2019	1.92762	1.6586	1.82867	4.10598	0.0199815	-0.292956	-0.180511	3.23158	0.374384	1.60236	4.69706	1.4103	0.676908	-1.41166	0.293469	-2.04435	1.0336	1.82661	0.00868684	2.19895	-1.91139	-0.520524	-0.599475	-1.43518	-1.34774	-3.74264	1.06829	-0.474332	1.60652	-0.273001	-1.38702
	Ltbp3	Methylation	chr11:65305936-65308502		0.606093	0.692065	0.302912	0.448667	0.67015	0.774234	-0.383246	-0.441869	0.707178	0.678678	-0.242751	-0.298617	-0.362787	-0.255274	-0.0988803	-0.198415	-0.152974	0.426062	0.135211	0.257859	0.0685656	-0.116505	-0.147857	0.567558	0.74492	0.507102	-0.237502	0.749307	0.200789	0.191305	0.485283	0.190148	0.238493	0.0911357	0.70857	0.0394425	0.110859	-0.100912	0.173505	0.0696925	0.423662
	Ltbp3	Methylation	chr11:65313844-65314455		0.388202	0.237716	-0.12782	-0.0834075	-0.166348	0.352898	-0.392033	0.521887	0.355852	0.36191	-0.312127	0.215052	0.198281	0.120378	-0.269173	-0.129038	-0.379285	-0.130048	-0.21452	0.0404577	-0.162058	0.100723	-0.150623	-0.0812055	-0.223508	-0.419093	0.208372	-0.320101	-0.2299	0.1875	-0.23457	0.136046	-0.113067	0.18823	-0.124814	0.153725	0.407822	-0.00664165	0.146297	-0.297137	0.0109044
	Ltbp3	Methylation	chr11:65314913-65315476		0.147708	0.208094	-0.136126	0.0659537	0.302134	0.164806	0.169991	0.16308	0.237979	0.185385	0.0416264	-0.0969345	0.0609227	0.188195	0.158342	0.301174	0.0638765	-0.0429112	0.0944197	0.0721031	0.126399	0.0578622	-0.0860862	0.271789	0.198072	0.187904	0.141549	0.14665	0.112767	0.184266	0.116226	0.265893	0.268022	0.274041	0.095263	0.0820662	0.13401	0.0741464	0.117105	0.16457	0.117919
	Ltbp3	Methylation	chr11:65321226-65321823		0.0858713	0.129535	-0.2901	0.0818059	0.0932963	0.11012	0.0707524	0.132679	0.241032	0.0824589	0.0738583	-0.0654877	-0.0533448	0.0794129	0.116012	-0.110958	0.0301224	-0.10505	0.0766133	0.0420498	0.0911786	0.0261024	-0.0527709	0.261101	0.137846	0.132596	0.0749317	0.102174	-0.24261	0.0888771	0.121127	0.123529	0.172193	0.115468	0.0776994	0.0727534	-0.179841	-0.257375	0.09784	0.115244	0.0555114
	Ltbp3	Methylation	chr11:65325082-65326209		0.197703	0.14844	0.327779	-0.138736	-0.861318	0.495504	0.410706	0.319736	-0.236054	-0.278019	0.548589	0.324896	0.04804	-0.265214	-0.14797	0.538621	-0.134707	0.164351	-0.0756562	0.047174	-0.0889186	-0.0252412	-0.0631821	0.327566	-0.183003	0.552413	0.371571	-0.193409	-0.189919	-0.126542	0.0888795	-0.175196	-0.199891	-0.169391	-0.167311	-0.102918	-0.213245	0.559073	-0.167099	-0.172439	-0.132907
	Ltbp3	Expression			1.61197	2.04992	-1.74229	2.00095	0.836188	-0.0659146	0.439604	0.372937	1.49528	1.91565	-0.238097	-0.494057	0.593435	3.04685	-0.918302	-0.363235	-1.57564	0.188142	1.35773	0.849211	-0.119903	1.15144	1.22996	-0.0774561	0.289836	-1.10452	-1.50367	1.33166	-0.660783	1.51708	-0.167605	-1.4184	1.34126	0.302547	-0.168615	-1.0037	1.73693	-1.40997	2.28855	-0.658939	0.213728
Group II	Relb	Methylation	chr19:45504866-45505299		-0.0327639	0.00266	0.0974868	-0.010363	-0.0200007	-0.00450822	-0.00434331	-0.014201	0.00622036	-0.00798032	0.0201997	0.00460333	-0.0201829	-0.0342238	-0.00198059	0.025924	-0.00785636	-0.00403988	0.000244574	0.00705419	-0.0112431	0.0125091	-0.0342845	0.0420423	-0.0013065	0.034095	0.0238856	0.00631117	0.000692768	0.0043671	0.00425563	-0.00154176	0.0149238	-0.00482598	-0.0109676	-0.0119593	-0.0195423	-0.00377126	-0.00516876	-0.0177125	-0.0048979
	Relb	Methylation	chr19:45515164-45515560		0.0261408	-0.0104721	-0.102322	-0.0131794	0.0557887	-0.0112098	-0.0122654	0.00934414	0.0119223	-0.012678	-0.00623514	-0.0158652	0.0188622	0.0106892	0.0141319	-0.077931	-0.0299414	0.0146901	-0.00435963	0.0204679	0.00872771	-0.0209232	-0.00575945	0.00546849	-0.0185488	-0.0490618	-0.0342773	0.0173708	-0.0720576	0.00589756	0.0118895	0.00456575	-0.0494253	0.0112827	0.0110419	0.0109369	-0.0145322	-0.0073271	0.0104161	0.01352	-0.0268922
	Relb	Methylation	chr19:45540658-45541055		-0.0305726	0.0170478	-0.0614422	-0.0804298	0.180072	-0.0048926	0.0321069	-0.0214776	0.00586814	0.00476839	0.0423695	-0.0529468	-0.0107797	-0.0220986	0.00625092	0.0339269	-0.0161015	0.0176759	0.0392167	0.0386457	0.0047283	0.0374373	0.0443872	0.0174495	-0.0109139	0.0154804	0.00928998	0.0116249	-0.141801	0.0106734	0.0414011	0.0631085	0.0373045	-0.0144678	0.0102291	0.024322	0.00666131	-0.0168604	0.0413941	-0.0111358	-0.0300506
	Relb	Expression			0.841853	2.90683	3.76765	2.3343	-0.320641	2.02141	2.26628	1.39986	2.15596	0.264521	2.05762	1.98038	2.74403	0.332478	1.11457	-0.0538189	1.29442	0.597884	1.17307	2.34085	2.76622	0.540246	1.46337	-1.40913	-1.49109	0.77738	-0.897742	1.27328	0.995162	0.248767	1.62357	2.18775	0.389127	1.64695	0.180796	-0.0259326	0.616855	-0.0637291	2.99606	2.24498	-0.125109
	Scn8a	Methylation	chr12:51984475-51985284		0.472967	0.0441238	0.336709	0.0723262	-0.0741522	0.0238268	-0.0174585	-0.0509032	0.20389	-0.0158686	0.0527036	0.0796304	-0.00539565	0.0182075	-0.0169685	0.0263578	0.0296555	-0.0130123	-0.0277205	0.0191659	-0.0220321	0.0189918	-0.085909	-0.0360438	-0.0090508	-0.0234859	0.0152676	-0.0426202	-0.0497844	-0.00954912	-0.0212045	0.114223	0.00642896	-0.024311	-0.0267643	0.0170759	-0.0451724	-0.00994277	0.0178383	-0.0276385	0.0301163
	Scn8a	Methylation	chr12:52115411-52115679		0.169062	0.214779	-0.119242	0.133254	0.348295	0.145035	0.172474	0.267134	0.232579	0.0933086	0.0958615	-0.22133	-0.0388013	0.117486	0.126032	0.221467	-0.191655	-0.0947969	0.104637	0.0491021	0.164175	-0.0383069	-0.112515	0.416681	0.264321	0.213465	0.157791	0.163421	0.111095	0.196361	-0.329147	0.260047	0.311606	0.237937	0.198828	0.124251	0.117538	0.0823294	0.215268	-0.0777399	0.0556686
	Scn8a	Expression			-1.98228	1.56164	0.413565	2.60811	1.60482	2.10889	2.0042	2.58379	1.94247	1.76461	0.0539288	-2.82583	1.27769	0.129447	2.1057	2.29038	-3.15958	1.07442	-0.480172	1.75685	-1.37703	-0.0672602	-0.0477217	0.382761	2.7615	0.437736	0.467679	1.73919	-1.01197	0.193499	0.923678	0.822431	1.52222	0.835096	0.563644	-1.79073	2.5515	0.0719642	-1.63634	-3.57824	-4.10112
	Ano8	Methylation	chr19:17438055-17440318		0.355366	0.364886	0.262232	0.321244	0.394833	0.450635	0.276197	0.50244	0.374399	0.213365	0.241261	0.136729	-0.358125	-0.481123	0.186718	0.395002	0.246008	0.0717693	0.160986	0.0814964	-0.514539	0.0433694	-0.153202	0.47762	0.390683	0.33717	0.376568	0.338713	0.243436	0.372295	0.358327	0.40116	0.451832	0.426951	0.261348	-0.481243	0.168504	0.272637	0.541204	-0.738607	0.302005
	Ano8	Methylation	chr19:17443966-17444633		0.0135767	-0.0333055	-0.129798	-0.0160819	0.0164616	-0.000827787	0.00192659	-0.0176064	0.00963263	0.0033621	-0.0238001	-0.0424332	0.00157262	0.00662664	-0.0189829	0.00597186	0.00162772	0.00397876	-0.00589352	0.0122581	0.0107365	-0.0128093	0.00241568	0.0223672	0.00624603	-0.0916041	0.00452574	0.0261709	-0.00809357	0.00660185	-0.019258	0.0170878	0.0268142	0.0148367	-0.00272727	0.00135275	-0.00230938	0.0100562	0.00317641	-0.00325192	-0.00344195
	Ano8	Methylation	chr19:17445073-17445807		0.264251	-0.0282306	-0.0902132	-0.207862	-0.0802582	0.110396	0.146374	0.149122	0.118239	-0.113526	0.14241	-0.21516	0.197666	0.219821	-0.248195	-0.125121	0.0479311	0.0932636	-0.0657181	-0.0189389	-0.141578	-0.0164434	-0.0679847	-0.131276	0.160584	-0.113054	0.122443	-0.137733	-0.202325	-0.148342	-0.126085	-0.100802	0.414476	0.130573	-0.135315	-0.143974	-0.19825	-0.193385	-0.0238226	-0.0961539	-0.0819954
	Ano8	Expression			3.27951	3.19322	1.30194	2.90709	-0.283182	0.366601	2.26213	1.24068	0.360511	1.63971	-0.305373	0.616834	-0.593606	-0.506918	1.16007	1.54563	-2.89477	0.807905	0.717285	1.71774	-0.100768	-0.219057	0.548564	0.641856	1.42585	0.897718	1.07365	0.738031	0.294919	2.6265	0.907559	1.14342	2.16668	0.682801	0.873355	-0.179626	0.6048	1.06542	-0.71434	-3.09492	-1.60957
	Nfkb2	Methylation	chr10:104153730-104155557		0.0742604	0.0274183	0.220716	0.0194431	-0.303712	0.0262305	-0.0189376	0.216296	-0.0201851	0.0184138	0.105173	0.016474	-0.0153328	0.0355652	0.0309673	0.102761	0.0149529	-0.0165419	0.0187899	-0.0429525	-0.0203469	0.0164791	-0.0552037	0.104644	-0.019189	-0.0187496	0.039956	-0.0150246	0.0175655	-0.0150201	0.0131535	0.0212505	0.0219307	-0.0639064	-0.0321401	0.0214125	-0.0515577	-0.0161117	-0.0162962	-0.0728363	-0.0250317
	Nfkb2	Methylation	chr10:104159097-104159536		0.0230947	-0.00968046	-0.0883962	0.781594	0.255813	-0.0547168	-0.0285941	-0.0478838	0.181137	-0.0724543	0.0835282	-0.0156507	0.633907	-0.0623336	-0.101205	-0.0881163	-0.0226944	0.329054	0.0884896	-0.0422493	-0.0558182	-0.0370232	0.0198168	-0.0109319	0.00397515	-0.0168952	-0.0228037	-0.0379121	-0.0305576	-0.029235	-0.0513374	-0.138601	0.113962	0.0359219	-0.166855	-0.0171627	0.0335006	-0.0176658	-0.0111129	0.00742074	0.0457497
	Nfkb2	Expression			0.866726	1.91587	3.69749	2.22871	0.316066	1.86992	1.82658	1.94335	2.62329	0.310791	1.51303	1.94418	1.6739	-0.546717	2.05471	0.643472	0.731711	0.923503	0.792363	1.59668	2.11313	0.532458	1.09965	-1.65528	-0.246307	1.81994	-1.49577	1.31297	1.04106	0.714132	2.21354	1.7997	0.593243	1.53427	0.545584	0.863049	1.66971	0.0622321	2.27945	1.43752	-0.178377
	Cacna1b	Methylation	chr9:140771301-140773513		0.719415	0.663406	0.374292	0.747125	0.666314	0.771856	0.678161	0.606427	0.483713	0.444755	0.661109	0.436482	0.367103	0.224057	0.521626	0.250949	0.242645	0.309973	-0.114979	0.219382	0.395587	0.150904	-0.124658	0.475657	-0.493508	-0.48351	0.344319	0.567489	-0.495722	0.258483	0.277768	0.424694	0.302158	0.596172	0.65107	0.541293	0.269304	0.504083	0.260468	0.558049	0.189112
	Cacna1b	Methylation	chr9:140777132-140777407		0.240949	0.160312	0.0186891	0.111037	-0.110765	0.0625732	-0.292576	-0.0898879	-0.140007	-0.223874	0.188707	0.0283692	0.0295749	-0.000829751	0.0144971	0.124288	0.0119212	-0.0486364	-0.116018	0.0676061	0.202519	0.00303747	-0.0373603	-0.230378	-0.450865	-0.363826	-0.229054	-0.358178	-0.375924	-0.0431781	-0.138742	0.111425	0.0280899	-0.0508802	0.148583	0.253749	-0.235181	0.0684161	-0.0481442	0.179717	0.11361
	Cacna1b	Methylation	chr9:140815762-140816788		-0.0831064	-0.0340626	-0.496979	-0.0291956	-0.182624	-0.086153	-0.609886	-0.51808	-0.633946	-0.627981	-0.0382958	-0.049378	0.0319881	-0.417547	-0.0474263	-0.228036	-0.440472	-0.398148	-0.50716	0.010385	0.0431887	-0.104585	-0.0244214	-0.666577	-0.892972	-0.759681	-0.560468	-0.711848	-0.282434	-0.506034	-0.607837	-0.488567	-0.310357	-0.431863	-0.455783	0.0280903	-0.00558298	-0.503366	-0.303974	0.0537013	-0.0660611
	Cacna1b	Methylation	chr9:140917285-140918052		0.458848	0.769342	0.340909	0.653638	0.611515	0.652577	0.0531945	0.661799	0.384561	-0.0913777	0.572793	-0.0859571	0.270462	-0.0751934	0.300007	0.18392	0.472429	0.0107093	0.130355	0.322392	-0.146609	0.120244	-0.108446	0.463147	0.0818982	0.203557	0.35596	0.348712	0.357223	0.660811	0.408033	0.365995	0.618615	0.485053	0.144851	-0.284253	-0.155438	0.402792	0.587426	-0.135762	-0.00675434
	Cacna1b	Methylation	chr9:141014644-141014870		-0.0595688	0.0921897	-0.326017	-0.337113	-0.389295	-0.459701	-0.336438	-0.484201	-0.336525	-0.280478	-0.199079	-0.0276704	-0.121618	-0.23352	-0.224949	-0.189435	-0.390057	-0.17766	-0.229824	-0.0890285	-0.202634	0.011035	-0.0780403	-0.285008	-0.553884	-0.459425	-0.34166	-0.369636	-0.304187	-0.281102	-0.229902	-0.268076	0.146642	-0.386608	-0.283159	0.118244	0.0628685	-0.367518	-0.469009	-0.116302	-0.211608
	Cacna1b	Expression			NA	NA	NA	NA	NA	NA	NA	-1.06631	NA	NA	3.83435	NA	NA	NA	NA	NA	NA	NA	NA	NA	NA	NA	NA	NA	NA	NA	NA	NA	1.10654	NA	NA	NA	NA	NA	NA	NA	NA	NA	NA	NA	NA
	Irx3	Methylation	chr16:54316904-54317149		0.391834	0.809283	0.200178	0.335798	0.813231	0.127645	0.70722	0.643182	0.337166	0.670757	-0.0631933	0.107615	0.0652896	0.388983	-0.0736635	0.63088	0.468864	0.164467	-0.0499393	0.356828	0.0993138	0.0748518	-0.0657422	0.2592	0.465303	0.725991	0.405201	0.338122	-0.169925	-0.0256896	-0.136509	0.61947	0.787997	0.745184	-0.246432	-0.109851	0.253712	-0.209671	-0.0419968	-0.167347	0.214096
	Irx3	Methylation	chr16:54317822-54324604		0.712161	0.649537	0.50927	0.690473	0.778107	0.785947	0.625863	0.689641	0.596373	0.496617	0.613602	0.361468	0.421891	0.462541	0.348318	0.428327	0.453074	0.359816	0.288812	0.199033	0.48391	-0.102739	-0.119664	0.239587	0.467307	0.789341	0.515969	0.725149	-0.426292	0.34521	0.315711	0.800305	0.689732	0.635678	0.70914	0.598946	0.736224	0.540071	0.66183	-0.217842	0.342107
	Irx3	Expression			-1.63163	6.68524	2.85352	0.522736	2.87771	2.55763	6.10419	3.13814	1.2662	3.59111	0.447843	0.539718	2.6415	4.70707	-2.4015	-1.28516	7.40464	1.14312	0.791518	5.85165	3.28344	2.24919	1.27591	-0.540199	2.55206	3.64407	4.01876	5.31415	-2.13659	-0.327617	-4.36939	2.02503	7.11438	4.16033	3.52911	1.29095	2.21299	2.12018	0.212123	-3.30128	0.780496
	Cdkn1c	Methylation	chr11:2905024-2907024		0.443195	0.564622	0.534852	0.333921	0.678429	0.468357	0.220026	0.756767	0.528174	0.544191	-0.263823	-0.397425	-0.200448	-0.238347	-0.215829	0.598117	0.465389	0.183288	0.408529	0.34533	-0.38434	0.103812	-0.0603933	0.401076	0.40508	0.632293	0.619041	-0.268384	0.521378	0.739115	0.348213	0.733197	0.641309	0.630643	0.54518	0.212695	0.333895	-0.293674	0.416481	-0.204448	0.526225
	Cdkn1c	Methylation	chr11:2907309-2907675		0.353439	0.441855	0.223981	0.266744	0.383718	0.453908	0.294529	0.60469	0.313139	0.412263	-0.0971806	-0.309259	0.0436544	-0.554391	-0.15665	0.353641	0.260122	0.133286	0.292596	0.161239	-0.458974	0.0709857	-0.129308	0.288562	0.128833	0.427616	0.371607	-0.259631	-0.288317	0.140599	0.156181	0.484295	0.44896	0.346577	0.141256	-0.319296	-0.18688	0.205723	0.280551	-0.323468	-0.120636
	Cdkn1c	Expression			0.143277	1.46232	0.834964	0.418766	-1.36163	4.18229	-0.590472	-1.26297	-0.292407	-0.654245	-0.781559	2.00923	0.52297	2.04574	-1.65066	4.25854	-0.429647	-0.314716	-1.58243	0.87306	2.79039	1.83472	0.992813	-2.39361	-1.75869	-2.0334	-3.26163	2.20624	-2.86137	-1.66698	-2.31007	-1.84606	-0.848934	-2.12021	-1.21028	0.0815301	-1.86186	-2.01248	-1.14704	1.76725	-0.877539
	Tbc1d2	Methylation	chr9:101017383-101018581		0.435388	0.0863941	0.135235	-0.0261972	-0.0635386	0.258546	-0.0221228	0.037022	-0.10087	-0.0381856	-0.0859087	-0.0307566	-0.180835	-0.0402806	-0.0885942	-0.100399	-0.0153013	0.0397515	0.0393251	-0.0800388	-0.0862565	0.0107471	-0.020156	-0.0765133	-0.0745905	-0.0672969	-0.0771663	-0.0926087	-0.0425707	-0.147848	-0.0314516	0.0411865	-0.0956129	-0.133783	-0.085656	-0.0247956	-0.0767698	-0.055308	-0.0252157	-0.016789	-0.041222
	Tbc1d2	Expression			0.459136	0.311958	1.98368	1.05624	2.44125	-1.64801	0.892594	0.0269595	-0.314832	1.924	-0.416155	0.554736	-0.163866	-0.659038	0.0978302	0.694898	0.134556	0.622592	0.369833	1.96558	-0.722412	-0.149726	0.0129572	-0.266861	1.74703	0.35133	0.254721	0.434992	-0.0168574	0.199639	-0.133765	0.576988	1.02271	0.0822775	-0.846094	-1.24851	1.24492	0.723018	0.333913	-1.58241	-0.329198
	Tmem191c	Methylation	chr22:21821572-21824125		0.467013	0.308507	0.243993	-0.217039	0.478255	0.4207	0.267497	0.571124	0.420388	0.390652	-0.127223	0.156981	0.243879	0.297688	-0.101303	-0.224165	-0.044415	0.154396	0.229567	0.110833	-0.167069	0.0327507	-0.0718872	0.130003	0.161199	0.384127	0.135023	0.391498	-0.121635	0.386541	0.273844	0.530247	0.548229	0.313934	0.0398417	-0.115795	0.17855	0.287753	0.253968	-0.205925	-0.0798933
	Tmem191c	Expression
	Dusp8	Methylation	chr11:1577706-1579091		0.456509	0.140875	-0.272955	0.136672	0.223699	0.349515	0.203919	0.277431	0.206898	0.095538	0.249408	0.271502	-0.0953699	0.262018	0.131489	0.205236	0.167887	0.118797	-0.0543247	0.173467	0.304654	-0.0835335	-0.0511024	0.249775	0.216105	0.176505	0.145156	0.097555	-0.190553	0.240626	-0.287461	-0.22424	0.176764	0.276482	0.344369	0.298034	0.36046	0.0823816	0.138942	0.182675	-0.1175
	Dusp8	Methylation	chr11:1592499-1592810		0.17357	-0.0447804	-0.0809065	-0.158893	-0.205505	-0.00682101	0.265682	0.202233	0.150776	0.308635	-0.183663	-0.133652	-0.10112	-0.0455189	-0.212414	-0.227527	-0.110622	0.0485224	-0.0115145	0.288594	-0.145668	-0.124282	-0.0287957	-0.0945663	-0.0925723	0.157081	-0.097299	-0.0685808	-0.119792	-0.0838504	-0.0981071	0.0376396	0.536433	-0.0510102	-0.0447946	-0.0709405	-0.192442	-0.293143	-0.115868	-0.182515	0.0187767
	Dusp8	Expression			1.59428	3.28675	3.37809	0.682286	1.97923	1.82258	1.0047	0.398551	0.741292	2.28092	4.93711	4.00111	3.38008	-0.67417	-1.22127	1.50129	0.570206	1.45957	2.12901	-0.634668	1.72503	1.89451	2.13912	-3.19783	0.331232	0.308425	-0.666718	-0.936621	-2.03113	2.12241	2.26896	2.30246	-0.921573	1.66382	-0.622992	0.482661	2.63991	3.88469	2.09164	1.66278	-2.00581
	Adamtsl5	Methylation	chr19:1506027-1506268		0.0131858	0.0273426	0.0950274	-0.00107457	0.0895039	-0.0621364	-0.151571	0.0286791	0.0741977	0.00299439	-0.0875372	-0.0909913	0.0758942	-0.0392077	0.0354652	0.0186046	-0.214551	-0.0688442	-0.00825097	0.020488	0.0399148	0.0265525	-0.0310225	0.0603839	-0.0252527	-0.156893	-0.0471199	0.00423636	-0.0472222	-0.00126543	-0.0379366	0.0207536	0.022107	-0.0541307	-0.316821	-0.0122904	0.00457051	-0.35639	-0.0132287	-0.0568032	-0.0139241
	Adamtsl5	Methylation	chr19:1507918-1508143		0.0339049	-0.00430907	0.597589	0.00676234	0.00806615	0.00818084	-0.00312574	0.0239278	-0.0059193	0.00790844	0.0121209	0.0102966	0.0011878	-0.0144537	-0.00918041	0.0224434	0.00154006	0.00388898	0.0807991	-0.00416387	-0.0387549	0.00219329	0.0081664	-0.0191582	-0.0215661	-0.0174105	-0.00301279	-0.0206609	-0.025767	-0.0214935	-0.00600767	-0.004194	0.0300034	-0.028988	-0.00473527	0.0189881	0.00751069	0.390353	0.0331608	-0.0614538	0.0128075
	Adamtsl5	Methylation	chr19:1510494-1510725		0.255869	-0.690954	0.263323	0.141587	0.227797	0.335777	0.236423	0.356835	0.171419	0.194485	-0.39945	-0.0715018	-0.112952	-0.162582	-0.133825	0.185002	0.188587	0.0665556	0.212797	0.146762	0.277376	0.0719133	-0.044876	0.231365	0.190848	0.164925	0.252538	-0.6362	-0.108519	-0.383509	0.135721	0.399186	0.287644	-0.433339	-0.79708	0.392515	-0.652414	-0.3408	0.14998	0.104873	0.0474296
	Adamtsl5	Methylation	chr19:1512962-1514034		-0.189294	0.327694	0.142222	-0.0846594	-0.145445	-0.130976	-0.125836	0.193133	-0.126381	0.0957686	-0.134572	-0.149649	-0.279154	-0.158403	-0.051167	-0.131258	-0.0948573	-0.114412	-0.0695484	-0.0650022	-0.142828	0.105954	-0.0420047	-0.0880629	-0.105871	0.0564026	0.252521	-0.158786	-0.117601	-0.127868	-0.0521759	-0.0471638	0.513473	-0.0881906	0.619729	-0.0882933	-0.301576	-0.0942374	-0.0577465	-0.166357	-0.0734378
	Adamtsl5	Expression			3.96456	-0.112966	3.2383	1.23031	2.98489	1.85951	3.01648	2.14608	1.98061	1.5285	-3.31408	0.542305	0.811507	-1.70676	0.414399	3.78632	-1.08301	2.29639	2.33934	1.33569	0.60755	1.18397	0.686771	0.841074	3.85462	1.78219	0.0436128	2.22559	0.751552	0.574952	2.43554	1.09961	-1.47712	-4.89863	-2.47458	0.0524476	-6.3245	-3.75769	1.14839	1.43163	-0.915059
	Neurl1b	Methylation	chr5:172068287-172069174		0.317718	0.331682	-0.334822	-0.614365	-0.61549	0.328548	-0.594549	0.463697	-0.0890437	-0.479929	-0.58309	-0.378002	0.0664449	-0.54832	-0.646759	-0.304861	0.106547	0.0557747	-0.190987	-0.301636	0.280136	-0.0731437	-0.12065	-0.442076	-0.467676	-0.59763	0.211331	0.321479	-0.549199	-0.485276	-0.240081	-0.174555	0.371886	0.0995993	-0.255195	0.305437	0.240976	0.265625	0.340791	-0.0223964	0.0716865
	Neurl1b	Methylation	chr5:172096732-172097386		0.236518	-0.137229	0.350282	0.243246	0.225145	0.348641	0.132643	0.229819	0.149848	0.11806	0.0982135	0.14835	0.0913212	0.108541	0.110581	0.235113	0.133904	-0.0371203	0.172391	0.0621052	0.14476	-0.0356129	-0.0795188	0.176986	0.231803	0.155801	0.136149	0.204147	0.157399	0.150141	0.210355	0.167194	0.182905	0.264111	0.108558	0.160344	0.201494	0.225075	0.228729	0.145995	0.0868337
	Neurl1b	Methylation	chr5:172110283-172111166		0.323668	0.323473	0.32009	0.367361	0.245217	0.469342	0.208237	0.319021	0.27663	0.138084	0.295285	0.247691	0.150873	0.30403	0.169232	0.286648	0.124752	0.17409	0.168682	0.110668	0.122231	0.0414493	-0.0800518	0.237545	0.422409	0.226131	0.190056	0.372675	0.179307	0.19752	0.219669	0.127931	0.208675	0.216828	0.237434	0.228705	0.284848	0.27568	0.409306	0.251632	0.0773089
	Neurl1b	Methylation	chr5:172113678-172113905		0.0732147	0.134129	-0.319558	0.0932242	0.166529	0.0858036	0.0756783	0.10734	0.11347	0.0213009	-0.0891261	-0.132368	-0.0308441	-0.0625831	0.0487552	0.19363	0.0676879	0.0392911	0.120418	0.0752538	0.0878446	0.0264524	-0.0745611	0.191725	0.13382	0.153962	0.0700132	0.225624	0.121375	0.0538253	0.135662	0.101852	0.214901	0.120215	0.0950793	0.0783059	0.0482659	0.0936222	0.136174	-0.0372283	0.0320828
	Neurl1b	Expression			1.80709	1.93033	0.410334	3.44429	0.421743	0.467571	4.11396	0.585192	1.89426	3.78297	2.99503	0.2815	1.29264	1.71833	4.78176	1.26991	0.607866	1.78498	1.57448	2.33677	0.0133343	2.52643	1.24009	0.372063	3.6032	1.09981	0.894026	-0.919454	-0.276439	1.35432	-0.17708	0.737371	-0.516597	-0.0357855	0.0159151	-1.43516	0.0666832	-1.25755	-0.725631	0.80413	-1.07959
	Pou3f1	Methylation	chr1:38510103-38513642		0.723303	0.756355	0.402017	0.731422	0.762022	0.768203	0.527474	0.869805	0.802841	0.590998	0.298908	0.637459	0.565072	0.57309	0.436449	-0.252612	0.52265	0.229995	0.360505	0.196304	0.556089	0.0593768	-0.0612176	0.176843	0.460512	0.69992	0.518433	0.643886	0.269853	0.404039	0.37582	0.624027	0.548042	0.658685	0.651261	0.444976	0.719345	0.571709	0.744584	0.447237	0.150225
	Pou3f1	Expression			-3.09405	0.263864	NA	1.79101	2.00066	5.31813	NA	3.17812	-3.28859	-2.4919	1.21058	NA	0.00923679	1.36155	1.73243	2.09697	NA	3.17589	NA	1.51807	1.57694	NA	0.222128	-3.32578	NA	NA	-0.451366	3.58395	0.955042	NA	NA	NA	4.3476	-0.44521	-2.0716	-0.446264	0.279602	NA	NA	3.04944	NA
	Btbd17	Methylation	chr17:72352828-72353798		0.598231	0.754566	0.231807	0.628636	0.777452	0.226069	-0.0945804	0.177496	0.200153	-0.0996533	0.549039	0.172072	0.455897	-0.0749224	-0.0975527	-0.103584	0.0728065	-0.0526249	-0.132653	0.302285	0.25564	-0.0397735	-0.0443018	-0.193769	-0.140104	-0.137522	-0.137095	-0.169348	0.340147	-0.11989	-0.19757	0.221283	0.501758	0.376938	0.559975	-0.13378	0.451249	-0.0942453	-0.0697494	0.562311	-0.120031
	Btbd17	Methylation	chr17:72356097-72356327		-0.073055	0.175044	-0.135624	0.0398887	-0.479878	-0.389355	-0.491688	-0.620163	-0.533095	-0.531138	0.227305	0.18037	-0.168817	-0.359582	-0.354469	-0.670599	-0.431466	-0.398128	-0.476605	-0.27868	0.291645	0.0650297	-0.0306443	-0.555098	-0.759593	-0.650858	-0.594142	-0.595854	-0.606158	-0.410959	-0.599278	-0.389599	-0.155067	-0.401317	-0.392153	0.341659	-0.342632	-0.433009	-0.550596	0.19736	-0.186128
	Btbd17	Expression			NA	NA	0.930454	NA	NA	NA	NA	NA	NA	NA	NA	NA	NA	NA	0.157708	NA	NA	NA	NA	NA	2.37624	NA	NA	NA	NA	NA	NA	NA	NA	NA	NA	NA	NA	1.55491	NA	NA	NA	NA	NA	NA	NA
	Cdkn2b	Methylation	chr9:22008658-22009471		0.0156408	0.0111197	0.0323408	0.0212706	0.0114544	0.0219697	-0.0177906	-0.0091818	0.0284638	-0.0400561	0.0379532	-0.0101732	-0.0188237	0.0163261	-0.0316703	-0.016826	-0.00784792	0.016507	0.0116664	-0.0374109	-0.0224018	-0.0517417	0.0201774	-0.0327024	0.0172104	0.0265992	-0.01788	-0.0110077	-0.0209105	0.0032227	-0.0149317	-0.0422136	-0.0570966	0.00885648	-0.0150135	0.00514122	0.0029277	0.00728208	0.0249587	-0.0264128	0.00693219
	Cdkn2b	Expression			2.47617	4.07506	2.94326	2.50817	1.69748	1.60936	3.60819	3.05734	2.19236	1.65745	2.4179	2.22282	4.30745	0.554712	2.56316	1.1021	2.53224	0.449098	2.59634	4.01539	-0.273711	1.80944	2.10089	-0.246787	0.748295	1.62788	-0.0261937	0.318777	1.66391	2.99592	3.99872	2.92793	3.17032	0.340282	1.13741	-0.785779	2.20861	1.00632	3.16373	0.996784	-2.00429
	Map3k6	Methylation	chr1:27683278-27683590		0.0496449	0.201906	-0.32548	0.0852694	0.150447	0.161325	-0.127042	0.18212	0.18158	0.0528314	0.0438522	0.0593431	0.0314345	0.146949	0.138594	0.158145	-0.0909981	0.0766171	0.0964008	0.0894394	0.160704	-0.0778782	-0.055504	0.238343	-0.377368	-0.497733	0.113835	-0.0175957	-0.2789	0.138469	0.0518919	0.214655	0.172871	0.118876	0.125995	0.138348	0.118768	0.0612623	0.129622	0.0742459	0.1346
	Map3k6	Methylation	chr1:27687025-27687743		0.638383	0.549788	0.190334	0.645176	0.290794	0.652835	0.238638	0.651253	0.535724	0.324124	0.646634	0.598626	0.233175	0.638019	0.200932	0.324671	0.280756	0.283621	0.208384	0.210467	0.431632	0.121846	-0.0781505	0.463598	0.426788	0.302606	0.576388	0.497348	0.335513	0.435649	0.235557	0.485772	0.457686	0.337948	0.227241	0.469957	0.588833	0.247458	0.670812	0.0957623	0.245817
	Map3k6	Methylation	chr1:27692413-27693243		0.0130622	0.0230045	0.0888264	0.00916347	-0.0198493	-0.00892137	-0.014986	0.0298223	0.0171727	0.0196959	-0.0219713	0.0175239	-0.00964812	-0.0460021	0.0165411	0.0493808	0.0614803	0.0108537	-0.0160199	0.00700386	0.0400782	0.00750932	-0.0201655	-0.0425297	-0.0196148	-0.0194747	-0.0143182	-0.0471026	0.0138944	-0.026046	0.0251336	-0.0189542	-0.0212982	-0.0143798	-0.0169354	0.00755489	-0.0183487	-0.0142121	-0.0083739	0.0099391	0.0158861
	Map3k6	Expression			1.46501	1.28457	1.46241	1.58027	-0.49127	1.40539	1.67646	0.97104	1.513	0.271053	1.0715	1.48145	1.46297	1.10335	1.0871	-0.311631	-0.136691	1.68364	0.492806	3.08942	0.678161	0.676639	1.04968	-0.827343	-2.4476	-0.674067	0.532181	0.445242	-0.479803	-0.124078	-0.207393	0.647176	0.364783	-0.408494	-0.390736	-1.15106	0.781929	-0.903388	1.5427	0.13406	-0.0756616
	Amn	Methylation	chr14:103389017-103390248		0.383903	-0.188826	0.336226	-0.150701	-0.288971	0.119419	0.416216	0.194405	0.358848	0.211619	-0.414136	-0.171386	-0.22344	-0.161108	-0.313048	-0.123736	-0.272509	-0.0748313	0.114075	-0.068721	-0.164014	0.143016	-0.077847	-0.241204	-0.360222	-0.142171	0.282018	-0.20678	-0.288502	0.213537	-0.192678	0.300153	0.381414	-0.228687	-0.428101	0.19602	-0.25682	-0.300678	0.536298	0.135386	0.166625
	Amn	Methylation	chr14:103394398-103397070		0.13316	0.551678	0.362019	0.768876	0.779509	0.796617	0.350346	0.785346	0.629195	0.542619	0.657859	0.387395	0.333611	0.265144	0.668776	0.285747	0.342594	0.699632	0.305496	0.299556	0.517541	-0.0937284	-0.153291	0.350698	0.90102	0.907204	0.373548	0.527632	0.374058	0.382639	0.259866	0.443579	0.716264	0.784394	0.58055	0.502069	0.299131	0.293064	0.32798	-0.205196	0.227336
	Amn	Expression			0.748312	-1.35897	-5.46076	-3.49056	1.70085	0.116162	0.106907	-5.79268	-2.06473	-1.25077	-2.11057	-1.34255	-0.834379	-5.63881	-4.11164	-2.77264	-1.16068	-0.677837	-4.48517	0.387547	0.337774	-0.222538	0.354911	2.50164	-1.54017	0.358385	-2.75787	1.75569	0.152958	NA	-1.63278	-1.28903	2.40316	2.07117	-1.24322	-1.09547	-11.9752	NA	-3.27437	1.35885	-6.32446
	Arhgap22	Methylation	chr10:49658225-49659201		-0.0403217	-0.030499	-0.231798	-0.0238973	-0.361387	0.0156897	-0.439512	-0.714936	-0.621178	-0.493145	-0.0183507	0.00696667	0.00417323	-0.0348469	0.0486467	-0.588426	-0.037665	-0.0457775	-0.0768967	0.0513601	0.0361869	-0.0654822	-0.0463098	-0.595851	-0.807895	-0.720605	-0.158958	-0.538473	-0.224105	-0.515223	-0.0110345	-0.0861449	0.00747587	-0.0884081	-0.0209674	-0.0017676	-0.0118414	-0.049579	0.0175189	-0.0422345	0.0119987
	Arhgap22	Methylation	chr10:49674244-49674776		0.786104	0.467562	0.506412	0.679294	0.467553	0.516061	0.33512	0.395343	-0.321842	0.206349	0.364369	0.234147	0.254024	0.231525	0.480187	-0.324523	0.422783	0.246986	0.339079	0.11258	0.152692	0.144733	-0.023663	-0.431753	-0.327458	-0.437221	0.240008	0.188437	0.228655	0.315778	0.34957	0.371549	0.423203	0.21039	0.344228	0.349639	0.325204	0.206765	0.303125	0.328774	-0.141079
	Arhgap22	Methylation	chr10:49687662-49687870		0.0275166	0.0591466	-0.17536	-0.0194122	-0.192684	0.0165782	-0.398704	-0.361371	-0.696979	-0.588337	0.0154552	-0.026689	-0.0161368	0.15362	0.0342466	-0.78759	-0.0846858	-0.122305	-0.142177	-0.0447553	0.0715341	-0.102335	0.0169835	-0.681834	-0.859256	-0.8543	-0.111729	-0.704081	-0.335324	-0.5747	-0.0341193	-0.0952667	0.0910471	0.0690649	0.0138047	0.0165877	0.0581412	0.0121305	0.0313091	0.044521	-0.00424811
	Arhgap22	Methylation	chr10:49731449-49732638		0.790689	0.164563	0.360184	0.440329	0.594964	0.394373	0.190725	0.667953	0.331896	-0.35415	0.236429	0.270625	-0.241529	0.108223	-0.31767	-0.0674485	0.486927	0.252107	0.417422	0.0431871	0.244807	-0.0827099	-0.0401751	-0.214015	-0.402586	0.274855	0.557679	0.0525689	0.267038	0.436849	0.269302	0.62992	0.327639	0.458284	0.290198	0.483232	0.22681	-0.256127	0.28408	0.433944	0.208235
	Arhgap22	Methylation	chr10:49812853-49813352		0.753797	0.569378	0.258876	0.613731	0.594086	0.720841	0.276611	0.451156	0.37833	0.202578	0.432298	0.271711	0.469832	0.11457	0.387623	0.273253	0.437829	0.518581	0.361758	0.114655	-0.175386	-0.0902142	-0.0656291	-0.165672	-0.138669	-0.154427	-0.0791039	-0.133013	0.373284	0.268113	-0.115489	0.555947	0.573134	0.542941	0.307341	0.54125	0.315003	0.447209	0.79045	-0.092578	0.232837
	Arhgap22	Methylation	chr10:49863621-49864601		-0.155299	-0.0310692	-0.291613	-0.0303889	-0.0787856	-0.0399376	-0.0293095	0.0758483	0.400215	-0.0540948	-0.10834	-0.0512842	0.014978	-0.119014	-0.147281	0.445746	-0.0454033	0.112474	0.0691428	0.0463224	-0.0465991	0.0633738	-0.0325387	-0.156306	-0.155376	-0.102304	-0.0985702	-0.0802469	-0.220756	-0.165498	-0.0181592	-0.217425	0.107219	-0.258961	-0.133403	-0.0311357	-0.154347	-0.048368	-0.115745	-0.071601	-0.166151
	Arhgap22	Expression			7.79827	1.81486	3.57895	3.69764	1.26112	1.49324	2.12048	0.683209	1.01678	1.91039	4.25726	3.76569	1.92108	2.78215	4.5307	1.8728	1.75476	2.70424	1.65473	1.73024	3.88504	3.13653	2.82632	-2.11781	-2.98127	0.71202	1.47877	1.79643	1.77832	-0.0845046	2.12864	2.05573	-0.0341622	-0.171951	-0.391493	1.16638	0.555148	-1.39973	2.06311	3.7185	-0.981251
	Cdkn2a	Methylation	chr9:21974579-21975306	Body	0.833017	-0.00113317	0.220883	0.000716434	0.799353	0.00377793	-0.0133561	0.78045	-0.0520574	-0.0159706	-0.0085429	-0.0088599	0.395147	-0.005222	-0.0202146	0.776626	0.691384	0.577061	0.594583	-0.0206579	-0.00387524	0.0757502	-0.00112349	-0.0292672	-0.010975	-0.00973166	0.646611	-0.0100352	0.713804	0.726628	0.76366	0.822061	0.729746	0.708663	0.782225	-0.0102924	0.784898	0.372069	0.756505	0.472553	0.00461895
	Cdkn2a	Methylation	chr9:21994102-21995910	Promoter	0.468485	0.0705558	0.0821589	0.189049	-0.0277315	0.0685699	0.0211891	0.352836	-0.0251913	0.0196976	0.147621	0.0578485	0.0455581	0.115499	0.0713541	-0.0491778	0.0128994	0.0202803	0.0158215	0.050939	0.119243	-0.0265587	-0.0592309	0.0222445	0.0351161	-0.0456873	-0.0215572	-0.0453077	-0.0964981	-0.0405388	-0.0136917	0.0373867	-0.0373946	0.0925114	0.0461733	0.127039	-0.0766058	0.0454109	0.0619044	0.14511	0.0571297
	Cdkn2a	Expression			9.78704	4.05793	5.94315	7.95254	4.50344	3.78933	7.6669	5.79227	5.71606	6.29895	1.31033	2.91412	4.20365	3.80988	6.04022	5.42966	6.63868	2.99206	5.82853	5.22755	-0.107845	3.43811	2.25499	5.13368	3.88929	8.46492	1.55732	3.60204	2.62729	2.78684	4.89485	2.11347	3.03568	2.95856	1.23679	2.03746	5.96032	4.67255	6.87182	2.802	-2.93303
	Snx20	Methylation	chr16:50707292-50708041		0.383826	0.392068	-0.188101	0.433038	0.458288	0.427694	0.204218	0.283873	0.365979	0.284286	0.19393	0.265292	0.342595	0.246067	0.297126	0.21871	0.290995	0.208811	0.370958	0.0962663	0.201021	0.103532	-0.107864	-0.308673	-0.636201	0.325565	0.271848	0.38362	0.189022	0.147376	0.383589	0.299724	0.357015	0.336712	0.355991	0.301147	0.251523	0.133626	0.2528	0.321494	0.0868426
	Snx20	Expression			1.32761	1.98631	3.82615	2.99884	-2.29641	1.5327	2.77304	-0.82876	1.359	0.650422	0.0129409	-0.0254434	0.225754	-1.12579	1.93264	2.14369	0.312109	1.036	1.2971	1.759	-1.02359	1.26203	0.582019	-4.13439	-0.828971	-0.350075	-1.75334	-0.131887	0.0110662	-3.27996	0.730345	-0.371854	-0.798547	-0.586473	0.305395	-3.91533	-2.2906	-0.0743432	-0.993602	-2.90063	-4.3946
	Neurl1a	Methylation	chr10:105253192-105254428		0.256497	0.370592	0.18322	0.383115	0.476322	0.270722	0.369769	0.159942	0.371101	0.287907	0.133504	0.124461	0.326238	0.167531	-0.102429	-0.140022	0.102079	0.0343532	0.236018	-0.0273819	0.123801	-0.0478498	-0.0460276	0.405176	-0.200802	-0.132568	0.593863	0.160231	0.173918	0.228857	0.142069	0.361144	0.0589563	0.219508	0.2049	-0.0837886	0.173708	0.406935	-0.0980119	0.074173	-0.0156356
	Neurl1a	Methylation	chr10:105315008-105315244		0.00916297	0.00165567	-0.0592938	0.0020086	-0.00488969	0.00719759	0.00584523	0.0282241	0.000999333	-0.00173797	0.00975646	0.00695029	-0.000550937	-0.0144669	0.00533233	0.0370352	0.00288364	0.00570548	0.000859637	-0.00589586	-0.00741517	0.00477115	-0.0137545	0.00973709	0.00595129	0.00175781	0.00677346	0.00195453	0.00967468	0.00404651	0.00644704	-0.0061082	0.0216803	-0.00380588	-0.00581247	-0.00928856	-0.00853005	0.00444764	-0.00155638	0.00528381	-0.000884642
	Neurl1a	Methylation	chr10:105344174-105345039		0.302025	0.417857	-0.260168	0.371883	0.285655	0.434947	0.346609	0.376796	0.342839	0.275954	0.192001	0.136307	0.20072	0.344597	0.408907	0.235642	0.223334	0.136578	0.116252	0.0854336	0.299188	0.043365	-0.0738818	0.500835	0.438148	0.316538	0.417421	0.327115	0.207274	0.29682	0.257476	0.34168	0.487841	0.449038	0.510277	0.511449	0.180458	0.183123	0.308081	0.337305	0.206064
	Neurl1a	Expression
	Hcn2	Methylation	chr19:589491-591719		0.328294	0.274086	0.502571	0.292694	0.722352	0.355713	-0.0735814	0.567144	0.77221	0.398523	0.318324	0.0882275	0.255685	0.14653	0.123036	-0.098284	0.490526	0.0842585	0.377169	0.300038	0.144574	-0.0619815	-0.0656627	0.121874	-0.0889332	0.429217	0.346493	-0.0279274	-0.027307	0.279504	0.0448999	0.656504	0.331824	0.566467	0.196041	0.246858	0.15774	0.0945339	0.0464344	0.227244	-0.075655
	Hcn2	Methylation	chr19:595662-595971		0.0947998	-0.256264	0.0178954	0.0809073	-0.575033	0.102603	-0.190122	-0.094427	-0.767209	-0.451237	0.0365011	0.0391911	-0.00731481	-0.0878913	-0.172067	-0.613136	-0.359317	-0.258072	-0.321419	-0.107613	0.10131	-0.074687	-0.0307956	-0.280503	-0.884648	-0.699203	-0.542274	-0.584505	-0.499881	-0.492693	-0.393971	-0.281709	0.250591	0.154102	-0.279633	0.148053	0.0482322	-0.397493	-0.0731791	0.0637158	0.0994964
	Hcn2	Methylation	chr19:603639-603945		-0.0193287	0.0607241	0.0671616	-0.0279731	-0.191548	-0.0472371	-0.417259	-0.170841	-0.2909	-0.373081	0.0986739	-0.0343363	0.0122682	-0.227497	-0.331298	-0.186671	-0.161493	-0.285024	-0.483111	0.0531386	0.0813369	-0.0853969	-0.038914	-0.57067	-0.379379	-0.412214	-0.287921	-0.709181	-0.437845	-0.455368	-0.421766	0.151793	0.00570705	-0.186075	-0.126673	0.115659	-0.042495	-0.321987	-0.209863	0.182565	0.0616391
	Hcn2	Methylation	chr19:611292-611579		0.162983	0.245956	0.177214	0.0982089	0.202741	0.208905	-0.139851	0.193026	-0.16719	-0.150986	-0.19774	-0.0894047	-0.0753368	-0.0660238	0.0807263	0.13767	0.109164	-0.205133	-0.21781	0.0631101	0.219769	-0.121596	-0.127865	0.336645	0.112886	0.166323	0.203254	-0.702912	-0.538884	0.0683383	0.20029	0.248838	0.261206	0.312975	0.184622	0.118851	0.0595924	0.0548505	-0.11396	0.0255333	0.128015
	Hcn2	Methylation	chr19:612990-614068		0.121547	0.229604	0.338597	0.171745	0.118256	0.19526	-0.158961	-0.0994356	0.145256	-0.184242	-0.188924	-0.00933652	-0.0121894	-0.441769	0.0335527	0.158683	0.200684	-0.206364	0.249011	0.0231661	0.211405	-0.0425955	-0.125788	-0.315321	-0.222036	-0.293776	0.150531	-0.563357	-0.505578	-0.268641	0.205466	0.169382	0.0493261	0.315408	0.209514	0.172045	0.247427	-0.158791	0.220285	-0.0878807	-0.150496
	Hcn2	Methylation	chr19:615692-623505		0.526365	0.481328	0.310054	0.693302	0.27327	0.717822	-0.396618	0.381615	0.198869	-0.139808	0.184931	-0.170302	0.0480687	-0.231762	-0.29027	0.437809	0.336141	-0.177611	0.195965	0.203483	0.170815	0.0782641	0.0885253	-0.145491	0.407873	-0.244954	0.251129	-0.293935	-0.301183	0.267281	-0.328818	0.435097	0.465103	0.430556	0.314471	-0.234175	0.235639	-0.243456	0.529037	-0.203184	0.110756
	Hcn2	Expression			NA	NA	6.51029	8.27346	NA	5.70326	3.88172	NA	-2.02307	0.731221	3.68384	5.41442	5.76946	6.18888	-0.339783	2.68153	0.0489496	1.00614	NA	3.47154	7.14421	1.16808	2.80851	-3.49422	0.777945	0.905475	-1.86768	2.46264	-0.630669	1.6526	1.6736	6.03015	6.85629	4.147	1.96988	4.85129	3.04776	-0.0382516	NA	2.53439	1.44171
	Ssbp4	Methylation	chr19:18527652-18531118		0.656611	-0.152116	0.548997	-0.397157	-0.481737	0.104396	0.184015	0.45286	0.214683	0.185873	-0.426608	-0.303795	-0.0759201	0.132293	-0.352017	-0.393151	-0.167396	-0.0935273	-0.0474818	-0.0712038	-0.338805	-0.027347	-0.0953931	0.192679	-0.172205	-0.159593	0.233631	-0.357244	-0.366039	0.259747	-0.147491	0.34047	0.332259	-0.283998	-0.160894	-0.296827	0.167084	0.260323	-0.140243	-0.413878	0.106917
	Ssbp4	Methylation	chr19:18539782-18540341		0.223746	0.273125	0.129857	0.236594	0.220988	0.219586	0.164493	0.331378	0.201261	0.215155	0.0902408	0.0481064	0.129373	0.19589	0.0357518	0.271271	0.169467	0.0295323	0.115007	0.163381	0.153946	-0.031753	-0.097551	0.304296	0.382701	0.279324	0.226055	0.273081	0.155784	0.254336	0.25035	0.393531	0.406502	0.36993	0.281924	0.0603853	0.123724	0.123907	0.215201	-0.193406	0.167858
	Ssbp4	Methylation	chr19:18543829-18549161		0.606923	0.410338	0.485543	0.69029	0.601225	0.616861	0.645431	0.592239	0.672734	0.578063	-0.561893	0.603392	0.173297	-0.169341	0.424982	0.572753	0.605513	0.539866	0.481917	0.460063	-0.450069	-0.0756623	-0.0976928	0.38782	0.614576	0.547021	0.542979	-0.234293	-0.536198	0.695651	0.587045	0.693243	0.680159	0.468224	0.652472	-0.306423	0.540893	0.400824	0.466354	-0.391491	0.350885
	Ssbp4	Expression			2.31934	2.09738	2.23188	1.93214	0.661753	1.05037	2.24576	0.971262	1.17803	0.423738	1.24382	1.92121	2.93794	1.40243	-0.0628648	0.231056	1.20556	1.3106	0.68266	2.32723	2.27227	1.09772	0.58489	0.353129	-0.36426	0.842978	-0.312675	1.63339	0.514944	0.91597	-0.281517	0.441604	1.39863	0.997748	-0.0747608	0.761348	0.96858	-0.00304784	2.40384	1.34222	0.011534
	Actn1	Methylation	chr14:69341428-69341820		0.0263572	0.0373862	-0.554092	-0.0502803	0.0413314	-0.0236249	0.0105713	-0.0198131	0.136165	0.300819	-0.452687	0.0863708	0.0982792	0.0493209	0.0288557	-0.0916346	0.0290185	0.0694834	0.0238208	-0.0221041	0.129329	-0.00173597	0.0298345	-0.156132	-0.110346	0.0846608	0.1481	-0.0246474	0.0229076	0.0392849	0.0655515	0.0125511	-0.0599704	0.102494	-0.00494089	-0.0124149	-0.00832314	0.0361356	0.175929	-0.0240491	-0.0127546
	Actn1	Methylation	chr14:69444640-69446826		0.0375648	0.0305733	0.209766	0.0174583	-0.14014	-0.018117	0.0229732	0.0552703	0.0356347	0.0233	0.0274611	0.0194304	0.0210457	-0.0365194	0.0201508	0.150901	-0.023851	0.0454157	0.0194263	-0.0980574	-0.0523934	-0.0473379	0.0523835	-0.0485965	0.0312192	-0.027884	-0.0179122	-0.034671	-0.0204241	-0.0425975	-0.0344892	-0.0394894	0.39953	-0.0614062	-0.0244993	0.0120989	-0.0664107	-0.0528993	0.0567921	0.0529627	-0.0728002
	Actn1	Expression			2.04599	2.57356	0.586373	0.0919948	-0.85168	1.74251	0.0308468	0.744044	0.744529	0.328095	0.356662	-1.0092	0.679974	0.556551	1.86088	1.18703	-1.17228	0.233961	0.680491	2.32478	0.982796	0.42533	1.2119	-0.373525	-0.904978	-0.15702	-0.356897	0.640392	1.07656	0.54962	-1.02396	1.01528	-0.165865	0.292537	0.0963552	0.0955995	-0.374254	-0.361829	-0.955025	-1.67657	-1.65185
